# Supplementary material for: Ivermectin and doxycycline treatments against Onchocerciasis: Adaptations and impact among semi-nomadic population in Massangam Health District, Cameroon
Source: PLoS Negl Trop Dis. 2023 Jul 12;17(7):e0011463. doi: 10.1371/journal.pntd.0011463 (PMC10365309; doi:10.1371/journal.pntd.0011463)
Supplement: S1 Table — (XLS) [file pntd.0011463.s001.xls]

## Sheet: Sheet1
indiv_ID	comm_cat	Sex_endline	Age_endline	marital_status	occupation	education	SkinSnip_baseline	mfleft_baseline	mfright_baseline	base_snip_mic_result	SkinSnip_endline	mfleft_endline	mfright_endline	end_snip_mic_result	SnipResult_2017	SnipResult_2018	pcr_endline	pcr_baseline	endline_attendance	ivm_endline	responder	community_stay	ivm_ever	ivm_previous	SkinSnip_previous	prev_snip_year	complete_treatment_2017	complete_treatment_2018	barcode_baseline	ivm_baseline	comm_attendance	cul_result	completeTreatment_baseline	age_cat	age_cat_ivm	age_cat_ttdend	result_final_endline	result_final_baseline	result_final	_merge	pop_cat	baseline	endline	snip_final	mfmean_base	mfmean2_base	CMFL_base	mfmean_end	mfmean2_end
28MKS2_330	Makouopsap	male	18	Not married	herding	none	yes	0	1	positive	yes	0	0	negative			negative		present	yes	someone as absent	1-5 yrs	yes	yes	no				NOM-254	yes	old	positve	yes	16-25yrs	16-25yrs	9-25yrs	0	1	1	matched (3)	both	yes	yes	1	0.5		0.0527875	0
16NJG1_316	Njijia/Njigouet	male	15	Not married	herding	none	yes	0	2	positive	no								moved away		self	born here	yes	no	no				NOM-368	yes	moved away	positve	yes	9-15yrs	5-15yrs	9-25yrs		1	1	matched (3)	baseline only	yes	0	1	1		0.0527875
6NJG2_611	Njijia/Njigouet	female	13	Married	housewifery	none	yes	1	0	positive	no								moved away		self	1-5 yrs	no	no	no				NOM-498	yes	moved away	positve	yes	9-15yrs	5-15yrs	9-25yrs		1	1	matched (3)	baseline only	yes	0	1	0.5		0.0527875
12MKK2_655	Makakoun	female	16	Married	housewifery	none	yes	0	2	positive	no								moved away		self	1-5 yrs	no	no	no				NOM-035	no	moved away	positve	yes	16-25yrs	16-25yrs	9-25yrs		1	1	matched (3)	baseline only	yes	0	1	1		0.0527875
3NJG1_430	Njijia/Njigouet	male	52	Married	farming	secondary	yes	0	1	positive	yes	0	0	negative			negative		present	yes	self	> 5 yrs	no	no	no				NOM-363	yes	old	positve	yes	>40yrs	>40yrs	>25yrs	0	1	1	matched (3)	both	yes	yes	1	0.5	0.5	0.0527875	0	0
22MKS1_139	Makouopsap	female	12	Not married	housewifery	none	yes	0	1	positive	yes	0	0	negative			negative		present	yes	someone as absent	1-5 yrs	yes	yes	no				NOM-185	yes	old	positve	yes	9-15yrs	5-15yrs	9-25yrs	0	1	1	matched (3)	both	yes	yes	1	0.5		0.0527875	0
3NJG1_432	Njijia/Njigouet	male	54	Married	farming	primary	yes	2	1	positive	yes	0	0	negative			positive		present	yes	someone as absent	> 5 yrs	no	no	no				NOM-364	yes	old	positive	yes	>40yrs	>40yrs	>25yrs	1	1	1	matched (3)	both	yes	yes	1	1.5	1.5	0.0527875	0	0
2MKS1_392	Makouopsap	male	57	Married	herding	none	yes	3	5	positive	no					negative			moved away		someone as absent	1-5 yrs	yes	yes	yes	2018			NOM-066	yes	moved away	positve	yes	>40yrs	>40yrs	>25yrs		1	1	matched (3)	baseline only	yes	0	1	4	4	0.0527875
21MKS1_319	Makouopsap	male	20	Married	herding	none	yes	1	3	positive	no								absent	no	someone as absent	born here	no	no	no				NOM-176	yes	old	positve	yes	16-25yrs	16-25yrs	9-25yrs		1	1	matched (3)	both	yes	yes	1	2	2	0.0527875
59MKS1_735	Makouopsap	male	29		farming		yes	0	2	positive	yes	0	0	negative			negative		present	yes			no	no					NOM-352	yes	old	positve	yes	26-40yrs	26-40yrs	>25yrs	0	1	1	matched (3)	both	yes	yes	1	1	1	0.0527875	0	0
1NJG3_386	Njijia/Njigouet	male	29	Married	herding	none	yes	2	0	positive	yes	0	0	negative			negative		present	yes	someone as absent	1-5 yrs	yes	yes	no				NOM-481	yes	old	positve	yes	26-40yrs	26-40yrs	>25yrs	0	1	1	matched (3)	both	yes	yes	1	1	1	0.0527875	0	0
28MKS2_328	Makouopsap	female	25	Not married	housewifery	none	yes	2	0	positive	no								absent	no	someone as absent	1-5 yrs	yes	yes	no				NOM-241	yes	old	positve	yes	16-25yrs	16-25yrs	9-25yrs		1	1	matched (3)	both	yes	yes	1	1	1	0.0527875
28MKS4_351	Makouopsap	female	13	Not married	farming	none	yes	0	2	positive	no								moved away		someone as young	1-5 yrs	yes	yes	no				NOM-262	yes	moved away	positve	yes	9-15yrs	5-15yrs	9-25yrs		1	1	matched (3)	baseline only	yes	0	1	1		0.0527875
22MKS1_141	Makouopsap	male	15	Not married	herding	none	yes	1	0	positive	no					negative			moved away		someone as absent	1-5 yrs	yes	yes	yes	2018			NOM-192	yes	moved away	positve	yes	9-15yrs	5-15yrs	9-25yrs		1	1	matched (3)	baseline only	yes	0	1	0.5		0.0527875
32MKS1_454	Makouopsap	male	40	Not married	others	none	yes	3	1	positive	yes	0	0	negative		negative	negative		present	yes	self	> 5 yrs	yes	yes	yes	2018			NOM-314	no	old	positve	yes	26-40yrs	26-40yrs	>25yrs	0	1	1	matched (3)	both	yes	yes	1	2	2	0.0527875	0	0
11NJG1_113	Njijia/Njigouet	female	17	Married	housewifery	none	yes	1	3	positive	no								moved away		self	> 5 yrs	no	no	no				NOM-397	yes	moved away	positve	yes	16-25yrs	16-25yrs	9-25yrs		1	1	matched (3)	baseline only	yes	0	1	2		0.0527875
3MKK1_67	Makakoun	male	14	Not married	herding	primary	yes	0	2	positive	no				negative	positive			moved away		self	> 5 yrs	yes	no	yes	2017 & 2018		yes	NOM-002	yes	moved away	positve	yes	9-15yrs	5-15yrs	9-25yrs		1	1	matched (3)	baseline only	yes	0	1	1		0.0527875
12NJG1_474	Njijia/Njigouet	female	13	Not married	others	none	yes	0	1	positive	yes	0	0	negative			negative		present	yes	someone as absent	> 5 yrs	yes	no	no				NOM-407	yes	old	positve	yes	9-15yrs	5-15yrs	9-25yrs	0	1	1	matched (3)	both	yes	yes	1	0.5		0.0527875	0
3MKK2_70	Makakoun	male	11	Not married	herding	primary	yes	15	22	positive	yes	0	0	negative			negative		present	yes	someone as young	1-5 yrs	no	no	no				NOM-006	yes	old	positve	yes	9-15yrs	5-15yrs	9-25yrs	0	1	1	matched (3)	both	yes	yes	1	18.5		0.0527875	0
11MKS1_92	Makouopsap	male	43	Married	herding	none	yes	0	1	positive	yes			negative			negative		present	yes	someone as absent	1-5 yrs	yes	yes	no				NOM-272	no	old	positve	yes	>40yrs	>40yrs	>25yrs	0	1	1	matched (3)	both	yes	yes	1	0.5	0.5	0.0527875
11NJG1_116	Njijia/Njigouet	male	7			none					no								moved away		someone as young	> 5 yrs	yes	yes	no				NOM-431	yes	moved away	negative		0-8yrs	5-15yrs	7				matched (3)	baseline only	yes	0
37MKS1_599	Makouopsap	male	1								no								present	no	someone as young	1-5 yrs		no							old	negative		0-8yrs	<5yrs	9-25yrs				matched (3)	both	yes	yes
22MKS1_147	Makouopsap	female	35	Married	housewifery	none	yes	0	0	negative	yes	0	0	negative			negative		present	no	self	1-5 yrs	yes	yes	no				NOM-188	yes	old	negative		26-40yrs	26-40yrs	>25yrs	0	0	0	matched (3)	both	yes	yes	1	0	0	0.0527875	0	0
34MKS1_185	Makouopsap	male	23	Married		none	no				no				negative				present	yes	self	1-5 yrs	yes	yes	yes	2017				yes	old	negative		16-25yrs	16-25yrs	9-25yrs				matched (3)	both	yes	yes	0
54MKS1_731	Makouopsap	male	4				no				no								moved away					no					NOM-339		moved away	negative		0-8yrs	<5yrs	4				matched (3)	baseline only	yes	0
5NJG1_78	Njijia/Njigouet	male	6			none					no								moved away		someone as young	1-5 yrs	yes	no	no				NOM-382	yes	moved away	negative		0-8yrs	5-15yrs	6				matched (3)	baseline only	yes	0
14MKS1_557	Makouopsap	male	75	Married	farming	primary	no				yes	0	0	negative	negative	positive	negative		present	yes	self	> 5 yrs	yes	yes	yes	2017 & 2018		yes		no	old	negative		>40yrs	>40yrs	>25yrs	0		0	matched (3)	both	yes	yes	1				0	0
24MKS1_496	Makouopsap	male	33	Married	herding	none	no				no								moved away		self	1-5 yrs	yes	yes	no				NOM-233	yes	moved away	negative		26-40yrs	26-40yrs	>25yrs				matched (3)	baseline only	yes	0	0
32MKS1_459	Makouopsap	male	50	Married	others	primary	yes	0	0	negative	no				positive	positive			moved away		self	> 5 yrs	yes	yes	yes	2017 & 2018	yes	yes	NOM-271	yes	moved away	negative		>40yrs	>40yrs	>25yrs		0	0	matched (3)	baseline only	yes	0	1	0	0	0.0527875
2MKK1_370	Makakoun	female	0		herding						no								present		someone as young	born here	no	no							old	negative		0-8yrs	<5yrs	0				matched (3)	both	yes	yes
10NJG1_524	Njijia/Njigouet	male	12	Not married	herding	none	no				no								absent	no	self	> 5 yrs	no	no	no				NOM-387	yes	old	negative		9-15yrs	5-15yrs	9-25yrs				matched (3)	both	yes	yes	0
4NJG1_163	Njijia/Njigouet	female	40	Married	housewifery	none	no				no								present	yes	self	1-5 yrs	no	no	no				NOM-372	yes	old	negative		26-40yrs	26-40yrs	>25yrs				matched (3)	both	yes	yes	0
2MKS2_396	Makouopsap	male	7			none					no					negative			moved away		someone as young	1-5 yrs	yes	yes	yes	2018			NOM-088	yes	moved away	negative		0-8yrs	5-15yrs	7				matched (3)	baseline only	yes	0
48MKS1_616	Makouopsap	female	6			none					no								absent	no	someone as young	1-5 yrs	no	no	no				NOM-117	yes	old	negative		0-8yrs	5-15yrs	6				matched (3)	both	yes	yes
28MKS2_327	Makouopsap	female	25	Married	housewifery	none	no				yes	0	0	negative			negative		present	yes	someone as absent	1-5 yrs	yes	yes	no					yes	old	negative		16-25yrs	16-25yrs	9-25yrs	0		0	matched (3)	both	yes	yes	1				0	0
25MKS1_666	Makouopsap	female	11	Not married		none	no				yes	0	0	negative			negative		present	yes	someone as absent	1-5 yrs	yes	yes	no				NOM-202	yes	old	negative		9-15yrs	5-15yrs	9-25yrs	0		0	matched (3)	both	yes	yes	1				0
MKS_65	Makouopsap	male	34				no				yes	0	0	negative			negative		present	yes				no							new	negative		26-40yrs	26-40yrs	>25yrs	0		0	matched (3)	endline only	0	yes	1				0	0
11MKK1_709	Makakoun	male	23	Not married	herding	none	no				no								moved away		self	1-5 yrs	no	no	no					yes	moved away	negative		16-25yrs	16-25yrs	9-25yrs				matched (3)	baseline only	yes	0	0
8NJG2_416	Njijia/Njigouet	male	3								no								present	no	someone as young	born here		no					NOM-335		old	negative		0-8yrs	<5yrs	3				matched (3)	both	yes	yes
42MKS1_49	Makouopsap	male	5								no								moved away		someone as young	born here	no	no					NOM-344	yes	moved away	negative		0-8yrs	5-15yrs	5				matched (3)	baseline only	yes	0
2NJG1_192	Njijia/Njigouet	female	17	Married	housewifery	primary	no				no								present	no	self	1-5 yrs	no	no	no				NOM-449	yes	old	negative		16-25yrs	16-25yrs	9-25yrs				matched (3)	both	yes	yes	0
48MKS1_620	Makouopsap	female	35	Married	housewifery	none	no				no								absent	no	self	1-5 yrs	no	no	no					no	old	negative		26-40yrs	26-40yrs	>25yrs				matched (3)	both	yes	yes	0
19MKS1_683	Makouopsap	male	59	Widow/widower	others	none	no				yes			negative	positive	positive	negative		present	yes	someone as absent	> 5 yrs	yes	yes	yes	2017 & 2018	yes	yes		no	old	negative		>40yrs	>40yrs	>25yrs	0		0	matched (3)	both	yes	yes	1
9NJG1_9	Njijia/Njigouet	female	46	Married	housewifery	none	yes	0	0	negative	no							negative	moved away		someone as absent	> 5 yrs	yes	yes	no				NOM-375	yes	moved away	negative		>40yrs	>40yrs	>25yrs		0	0	matched (3)	baseline only	yes	0	1	0	0	0.0527875
NJG_3	Njijia/Njigouet	male	55				no				yes	0	0	negative			negative		present	yes				no							new	negative		>40yrs	>40yrs	>25yrs	0		0	matched (3)	endline only	0	yes	1				0	0
53MKS1_689	Makouopsap	female	8			none					no								moved away		someone as young	1-5 yrs	yes	yes	no					no	moved away	negative		0-8yrs	5-15yrs	8				matched (3)	baseline only	yes	0
MKS_12	Makouopsap	male	13				no				yes	0	0	negative			positive		present	yes				no							new	positve		9-15yrs	5-15yrs	9-25yrs	1		1	matched (3)	endline only	0	yes	1				0
40MKS2_574	Makouopsap	female	5								no								absent	no	someone as young	1-5 yrs	no	no					NOM-156	yes	old	negative		0-8yrs	5-15yrs	5				matched (3)	both	yes	yes
43MKS1_12	Makouopsap	female	29	Married	housewifery	primary	yes	0	0	negative	no							negative	present	yes	self	1-5 yrs	yes	no	no				NOM-356	no	old	negative		26-40yrs	26-40yrs	>25yrs		0	0	matched (3)	both	yes	yes	1	0	0	0.0527875
41MKS1_230	Makouopsap	female	7			none					no								present	yes	someone as young	1-5 yrs	yes	yes	no				NOM-170	yes	old	negative		0-8yrs	5-15yrs	7				matched (3)	both	yes	yes
48MKS1_617	Makouopsap	male	12	Not married		none	no				no								absent	no	someone as young	1-5 yrs	no	no	no					no	old	negative		9-15yrs	5-15yrs	9-25yrs				matched (3)	both	yes	yes	0
28MKS4_356	Makouopsap	female	18	Married	farming	none	yes	0	0	negative	yes	0	0	negative			negative	negative	present	no	someone as absent	1-5 yrs	yes	yes	no				NOM-247	yes	old	negative		16-25yrs	16-25yrs	9-25yrs	0	0	0	matched (3)	both	yes	yes	1	0		0.0527875	0
54MKS2_181	Makouopsap	female	37	Married	housewifery	none	no				yes	0	0	negative	negative	positive	positive		present	yes	self	> 5 yrs	yes	yes	yes	2017 & 2018		yes		yes	old	positve		26-40yrs	26-40yrs	>25yrs	1		1	matched (3)	both	yes	yes	1				0	0
34MKS1_184	Makouopsap	male	6			none					no								present	yes	someone as young	1-5 yrs	yes	yes	no					yes	old	negative		0-8yrs	5-15yrs	6				matched (3)	both	yes	yes
21MKS1_318	Makouopsap	male	18	Not married	herding	none	no				no								absent	no	self	born here	no	no	no					no	old	negative		16-25yrs	16-25yrs	9-25yrs				matched (3)	both	yes	yes	0
MKS_50	Makouopsap	female	6								no								present	yes				no							new	negative		0-8yrs	5-15yrs	6				matched (3)	endline only	0	yes
7NJG1_41	Njijia/Njigouet	female	20	Married	housewifery	none	no				no								moved away		self	1-5 yrs	no	no	no					yes	moved away	negative		16-25yrs	16-25yrs	9-25yrs				matched (3)	baseline only	yes	0	0
43MKS1_15	Makouopsap	male	14	Not married	others	primary	yes	0	0	negative	no							negative	moved away		someone as young	1-5 yrs	yes	no	no				NOM-328	yes	moved away	negative		9-15yrs	5-15yrs	9-25yrs		0	0	matched (3)	baseline only	yes	0	1	0		0.0527875
12NJG1_467	Njijia/Njigouet	female	23	Married	housewifery	none	yes	0	0	negative	yes	0	0	negative			negative	negative	present	yes	someone as absent	> 5 yrs	yes	yes	no				NOM-448	yes	old	negative		16-25yrs	16-25yrs	9-25yrs	0	0	0	matched (3)	both	yes	yes	1	0	0	0.0527875	0	0
11MKS1_95	Makouopsap	male	7			none					no								moved away		someone as young	1-5 yrs	yes	yes	no					no	moved away	negative		0-8yrs	5-15yrs	7				matched (3)	baseline only	yes	0
8NJG1_414	Njijia/Njigouet	female	24	Married	housewifery	none	yes	0	0	negative	no							negative	absent	no	self	> 5 yrs	yes	yes	no				NOM-377	yes	old	negative		16-25yrs	16-25yrs	9-25yrs		0	0	matched (3)	both	yes	yes	1	0	0	0.0527875
1NJG2_382	Njijia/Njigouet	male	35	Married	herding	none	yes	0	0	negative	yes	0	0	negative		negative	negative		present	yes	someone as absent	1-5 yrs	yes	yes	yes	2018			NOM-456	yes	old	negative		26-40yrs	26-40yrs	>25yrs	0	0	0	matched (3)	both	yes	yes	1	0	0	0.0527875	0	0
50MKS1_726	Makouopsap	female	2								no								present		someone as young	born here		no							old	negative		0-8yrs	<5yrs	>25yrs				matched (3)	both	yes	yes
7MKS2_280	Makouopsap	male	11	Not married		none	yes	0	0	negative	yes	0	0	negative			negative		present	yes	someone as young	1-5 yrs	yes	yes	no				NOM-100	yes	old	negative		9-15yrs	5-15yrs	9-25yrs	0	0	0	matched (3)	both	yes	yes	1	0		0.0527875	0
11NJG1_110	Njijia/Njigouet	female	15	Married	housewifery	none	yes	0	0	negative	no							negative	moved away		someone as absent	> 5 yrs	yes	yes	no				NOM-400	no	moved away	negative		9-15yrs	5-15yrs	9-25yrs		0	0	matched (3)	baseline only	yes	0	1	0		0.0527875
12NJG1_477	Njijia/Njigouet	female	4								no								present	yes	someone as young	born here		no					NOM-406		old	negative		0-8yrs	<5yrs	4				matched (3)	both	yes	yes
51MKS1_127	Makouopsap	female	12	Not married		none	no				no								moved away		someone as young	> 5 yrs	no	no	no					yes	moved away	negative		9-15yrs	5-15yrs	9-25yrs				matched (3)	baseline only	yes	0	0
9MKK1_218	Makakoun	female	1								no								absent		someone as young	born here	no	no							old	negative		0-8yrs	<5yrs	9-25yrs				matched (3)	both	yes	yes
51MKS1_125	Makouopsap	female	10			none	no				no								moved away		someone as young	> 5 yrs	no	no	no				NOM-281	yes	moved away	negative		9-15yrs	5-15yrs	9-25yrs				matched (3)	baseline only	yes	0	0
6MKS1_594	Makouopsap	female	5								no								present	yes	someone as young	1-5 yrs	no	no						no	old	negative		0-8yrs	5-15yrs	5				matched (3)	both	yes	yes
1NJG3_389	Njijia/Njigouet	female	1								no								present	no	someone as young	born here		no							old	negative		0-8yrs	<5yrs	9-25yrs				matched (3)	both	yes	yes
54MKS1_172	Makouopsap	male	7			none					no								present	yes	someone as young	born here	yes	yes	no				NOM-340	yes	old	negative		0-8yrs	5-15yrs	7				matched (3)	both	yes	yes
28MKS4_359	Makouopsap	male	6			none					no								absent	no	someone as young	1-5 yrs	no	no	no					no	old	negative		0-8yrs	5-15yrs	6				matched (3)	both	yes	yes
50MKS1_729	Makouopsap	male	27	Married	herding	none	yes	0	0	negative	no							negative	present	yes	self	1-5 yrs	yes	no	no				NOM-121	yes	old	negative		26-40yrs	26-40yrs	>25yrs		0	0	matched (3)	both	yes	yes	1	0	0	0.0527875
1MKK2_429	Makakoun	female	75	Married	others	none	no				no								moved away		someone as old	1-5 yrs	no	no	no					yes	moved away	negative		>40yrs	>40yrs	>25yrs				matched (3)	baseline only	yes	0	0
NJG_11	Njijia/Njigouet	female	15				no				yes	0	0	negative			negative		present	yes				no							new	negative		9-15yrs	5-15yrs	9-25yrs	0		0	matched (3)	endline only	0	yes	1				0
15NJG1_649	Njijia/Njigouet	male	60	Married	herding	none	yes	0	0	negative	no								present	yes	someone as absent	> 5 yrs	yes	no	no				NOM-497	yes	old	negative		>40yrs	>40yrs	>25yrs		0	0	matched (3)	both	yes	yes	1	0	0	0.0527875
4NJG1_165	Njijia/Njigouet	female	13	Not married	others	none	no				no								present	yes	self	1-5 yrs	no	no	no					no	old	negative		9-15yrs	5-15yrs	9-25yrs				matched (3)	both	yes	yes	0
55MKS1_442	Makouopsap	male	3								no								moved away		someone as young	born here		no					NOM-347		moved away	negative		0-8yrs	<5yrs	3				matched (3)	baseline only	yes	0
4MKS1_563	Makouopsap	female	23	Married	farming	primary	no				no				negative	positive			moved away		someone as absent	1-5 yrs	yes	yes	yes	2017 & 2018		yes	NOM-086	yes	moved away	negative		16-25yrs	16-25yrs	9-25yrs				matched (3)	baseline only	yes	0	0
41MKS1_261	Makouopsap	female	2								no								present	no	someone as young	born here		no							old	negative		0-8yrs	<5yrs	>25yrs				matched (3)	both	yes	yes
2NJG1_197	Njijia/Njigouet	male	11	Not married	herding	primary	no				no								present	yes	someone as absent	1-5 yrs	no	no	no					yes	old	negative		9-15yrs	5-15yrs	9-25yrs				matched (3)	both	yes	yes	0
4NJG1_160	Njijia/Njigouet	male	26	Not married	herding	none	no				no								moved away		self	1-5 yrs	no	no	no					no	moved away	negative		26-40yrs	26-40yrs	>25yrs				matched (3)	baseline only	yes	0	0
10NJG1_518	Njijia/Njigouet	male	1								no								present	no	someone as young	born here		no							old	negative		0-8yrs	<5yrs	9-25yrs				matched (3)	both	yes	yes
MKK_22	Makakoun	male	24				no				yes	0	0	negative			negative		present	yes				no							new	negative		16-25yrs	16-25yrs	9-25yrs	0		0	matched (3)	endline only	0	yes	1				0	0
8NJG1_412	Njijia/Njigouet	male	30	Married	herding	none	yes	0	0	negative	yes	0	0	negative			negative	negative	present	yes	self	> 5 yrs	yes	yes	no				NOM-414	yes	old	negative		26-40yrs	26-40yrs	>25yrs	0	0	0	matched (3)	both	yes	yes	1	0	0	0.0527875	0	0
41MKS1_241	Makouopsap	male	4								no								present	no	someone as young	born here		no							old	negative		0-8yrs	<5yrs	4				matched (3)	both	yes	yes
MKS_69	Makouopsap	female	7								no								present	yes				no							new	negative		0-8yrs	5-15yrs	7				matched (3)	endline only	0	yes
7MKS2_284	Makouopsap	female	12	Not married		none	yes	0	0	negative	yes			negative			negative	negative	present	yes	someone as young	1-5 yrs	yes	yes	no				NOM-094	yes	old	negative		9-15yrs	5-15yrs	9-25yrs	0	0	0	matched (3)	both	yes	yes	1	0		0.0527875
42MKS1_45	Makouopsap	female	17	Married	housewifery	none	yes	0	0	negative	no							negative	present	yes	self	1-5 yrs	no	no	no				NOM-246	yes	old	negative		16-25yrs	16-25yrs	9-25yrs		0	0	matched (3)	both	yes	yes	1	0		0.0527875
MKS_3	Makouopsap	female	25				no				yes			negative			positive		present	yes				no							new	positve		16-25yrs	16-25yrs	9-25yrs	1		1	matched (3)	endline only	0	yes	1
48MKS2_621	Makouopsap	female	30	Married	housewifery	none	yes	0	0	negative	no							negative	absent	no	self	1-5 yrs	no	no	no				NOM-111	yes	old	negative		26-40yrs	26-40yrs	>25yrs		0	0	matched (3)	both	yes	yes	1	0	0	0.0527875
NJG_12	Njijia/Njigouet	female	13				no				yes	0	0	negative			negative		present	yes				no							new	negative		9-15yrs	5-15yrs	9-25yrs	0		0	matched (3)	endline only	0	yes	1				0
11NJG2_120	Njijia/Njigouet	male	3								no								moved away		someone as young	born here		no					NOM-390		moved away	negative		0-8yrs	<5yrs	3				matched (3)	baseline only	yes	0
4MKS1_561	Makouopsap	female	25	Married	farming	primary	yes	0	0	negative	no				positive	positive		negative	present	no	someone as absent	born here	yes	yes	yes	2017 & 2018	yes	yes	NOM-083	yes	old	negative		16-25yrs	16-25yrs	9-25yrs		0	0	matched (3)	both	yes	yes	1	0	0	0.0527875
32MKS1_448	Makouopsap	male	5								no								present	yes	someone as young	born here	no	no					NOM-297	yes	old	negative		0-8yrs	5-15yrs	5				matched (3)	both	yes	yes
49MKS1_213	Makouopsap	male	35	Married	herding	none	yes	0	0	negative	no							negative	absent	no	self	> 5 yrs	yes	no	no				NOM-114	yes	old	negative		26-40yrs	26-40yrs	>25yrs		0	0	matched (3)	both	yes	yes	1	0	0	0.0527875
1MKK2_748	Makakoun	male	25		herding		no				no								absent	no			no	no					NOM-065	yes	old	negative		16-25yrs	16-25yrs	9-25yrs				matched (3)	both	yes	yes	0
49MKS1_211	Makouopsap	male	3								no								absent		someone as young	born here		no					NOM-119		old	negative		0-8yrs	<5yrs	3				matched (3)	both	yes	yes
41MKS1_234	Makouopsap	male	6			none					no								absent	no	someone as young	1-5 yrs	yes	yes	no					no	old	negative		0-8yrs	5-15yrs	6				matched (3)	both	yes	yes
33MKS2_290	Makouopsap	male	37	Married	farming	none	yes	0	0	negative	yes	0	0	negative			negative	negative	present	yes	self	1-5 yrs	yes	no	no				NOM-142	yes	old	negative		26-40yrs	26-40yrs	>25yrs	0	0	0	matched (3)	both	yes	yes	1	0	0	0.0527875	0	0
13MKS1_534	Makouopsap	male	39	Not married	farming	primary	yes	0	0	negative	no							negative	moved away		self	> 5 yrs	yes	yes	no				NOM-358	yes	moved away	negative		26-40yrs	26-40yrs	>25yrs		0	0	matched (3)	baseline only	yes	0	1	0	0	0.0527875
25MKS1_672	Makouopsap	female	36	Married	housewifery	none	yes	0	0	negative	yes	0	0	negative			negative	negative	present	yes	someone as absent	1-5 yrs	yes	yes	no				NOM-182	yes	old	negative		26-40yrs	26-40yrs	>25yrs	0	0	0	matched (3)	both	yes	yes	1	0	0	0.0527875	0	0
53MKS2_692	Makouopsap	male	4								no								moved away		someone as young	1-5 yrs		no					NOM-302		moved away	negative		0-8yrs	<5yrs	4				matched (3)	baseline only	yes	0
1NJG1_378	Njijia/Njigouet	female	70	Married		none	no				no					negative			present	yes	someone as absent	1-5 yrs	no	no	yes	2018				yes	old	negative		>40yrs	>40yrs	>25yrs				matched (3)	both	yes	yes	0
MKS_43	Makouopsap	female	6								no								present	yes				no							new	negative		0-8yrs	5-15yrs	6				matched (3)	endline only	0	yes
53MKS1_690	Makouopsap	female	30	Married	housewifery	none	no				no								moved away		self	1-5 yrs	yes	yes	no					yes	moved away	negative		26-40yrs	26-40yrs	>25yrs				matched (3)	baseline only	yes	0	0
48MKS1_615	Makouopsap	male	10		herding	none	yes	0	0	negative	no							negative	absent	no	someone as young	1-5 yrs	no	no	no				NOM-109	yes	old	negative		9-15yrs	5-15yrs	9-25yrs		0	0	matched (3)	both	yes	yes	1	0		0.0527875
16MKS1_548	Makouopsap	male	66	Married	farming	primary	yes	0	0	negative	no					negative		negative	present	yes	someone as absent	1-5 yrs	yes	yes	yes	2018			NOM-317	no	old	negative		>40yrs	>40yrs	>25yrs		0	0	matched (3)	both	yes	yes	1	0	0	0.0527875
48MKS1_613	Makouopsap	female	8			none					no								absent	no	someone as young	1-5 yrs	no	no	no				NOM-116	yes	old	negative		0-8yrs	5-15yrs	8				matched (3)	both	yes	yes
12MKS2_492	Makouopsap	male	22	Married		none	no				yes	0	0	negative	negative	negative	negative		present	yes	self	1-5 yrs	yes	yes	yes	2017 & 2018			NOM-270	yes	old	negative		16-25yrs	16-25yrs	9-25yrs	0		0	matched (3)	both	yes	yes	1				0	0
1MKS2_58	Makouopsap	male	6			none					no								present	yes	someone as young	1-5 yrs	yes	yes	no				NOM-073	yes	old	negative		0-8yrs	5-15yrs	6				matched (3)	both	yes	yes
4NJG1_158	Njijia/Njigouet	male	10		herding	none	no				no								absent	no	someone as absent	1-5 yrs	no	no	no					no	old	negative		9-15yrs	5-15yrs	9-25yrs				matched (3)	both	yes	yes	0
MKS_29	Makouopsap	male	13				no				yes	0	0	negative			negative		present	yes				no							new	negative		9-15yrs	5-15yrs	9-25yrs	0		0	matched (3)	endline only	0	yes	1				0
45MKS1_1	Makouopsap	male	28	Not married	herding	none	yes	0	0	negative	no				negative	positive		negative	moved away		self	> 5 yrs	yes	yes	yes	2017 & 2018		yes	NOM-132	yes	moved away	negative		26-40yrs	26-40yrs	>25yrs		0	0	matched (3)	baseline only	yes	0	1	0	0	0.0527875
28MKS2_331	Makouopsap	male	6			none					no								present	yes	someone as young	1-5 yrs	yes	yes	no				NOM-231	yes	old	negative		0-8yrs	5-15yrs	6				matched (3)	both	yes	yes
51MKS3_136	Makouopsap	male	4								no								moved away		someone as young	born here		no					NOM-278		moved away	negative		0-8yrs	<5yrs	4				matched (3)	baseline only	yes	0
48MKS1_614	Makouopsap	male	4								no								absent		someone as young	1-5 yrs		no					NOM-113		old	negative		0-8yrs	<5yrs	4				matched (3)	both	yes	yes
2MKS2_397	Makouopsap	female	40	Married	housewifery	none	no				no					negative			moved away		self	1-5 yrs	yes	yes	yes	2018				no	moved away	negative		26-40yrs	26-40yrs	>25yrs				matched (3)	baseline only	yes	0	0
15NJG2_637	Njijia/Njigouet	male	3				no				no								present	no	someone as young	born here		no					NOM-484		old	negative		0-8yrs	<5yrs	3				matched (3)	both	yes	yes
7MKS1_307	Makouopsap	male	25	Not married	herding	none	yes	0	0	negative	no					negative			absent	no	self	1-5 yrs	yes	yes	yes	2018			NOM-107	no	old	negative		16-25yrs	16-25yrs	9-25yrs		0	0	matched (3)	both	yes	yes	1	0	0	0.0527875
42MKS1_50	Makouopsap	female	3								no								moved away		someone as young	born here		no							moved away	negative		0-8yrs	<5yrs	3				matched (3)	baseline only	yes	0
49MKS1_215	Makouopsap	female	28	Married	housewifery	none	yes	0	0	negative	no							negative	absent	no	someone as absent	> 5 yrs	yes	no	no				NOM-115	yes	old	negative		26-40yrs	26-40yrs	>25yrs		0	0	matched (3)	both	yes	yes	1	0	0	0.0527875
MKS_37	Makouopsap	female	14				no				no								present	yes				no							new	negative		9-15yrs	5-15yrs	9-25yrs				matched (3)	endline only	0	yes	0
1MKK2_428	Makakoun	female	23	Married	housewifery	none	yes	0	0	negative	yes	0	0	negative			negative		present	yes	self	1-5 yrs	no	no	no				NOM-043	yes	old	negative		16-25yrs	16-25yrs	9-25yrs	0	0	0	matched (3)	both	yes	yes	1	0	0	0.0527875	0	0
55MKS1_443	Makouopsap	male	35	Married	herding	none	no				no				negative	negative			moved away		self	> 5 yrs	yes	yes	yes	2017 & 2018				no	moved away	negative		26-40yrs	26-40yrs	>25yrs				matched (3)	baseline only	yes	0	0
MKK_2	Makakoun	male	26				no				yes	0	0	negative			negative		present	yes				no							new	negative		26-40yrs	26-40yrs	>25yrs	0		0	matched (3)	endline only	0	yes	1				0	0
25MKS1_665	Makouopsap	male	15	Not married	herding	none	yes	0	0	negative	yes	0	0	negative		negative	negative	negative	present	yes	someone as absent	1-5 yrs	yes	yes	yes	2018			NOM-203	yes	old	negative		9-15yrs	5-15yrs	9-25yrs	0	0	0	matched (3)	both	yes	yes	1	0		0.0527875	0
6NJG1_606	Njijia/Njigouet	female	12	Not married		none	no				yes	0	0	negative			negative		present	yes	self	1-5 yrs	yes	no	no					yes	old	negative		9-15yrs	5-15yrs	9-25yrs	0		0	matched (3)	both	yes	yes	1				0
4MKS1_565	Makouopsap	male	27	Not married	farming	none	yes	0	0	negative	yes	0	0	negative			negative	negative	present	yes	self	1-5 yrs	no	no	no				NOM-078	yes	old	negative		26-40yrs	26-40yrs	>25yrs	0	0	0	matched (3)	both	yes	yes	1	0	0	0.0527875	0	0
25MKS3_680	Makouopsap	male	2								no								present		someone as young	born here		no							old	negative		0-8yrs	<5yrs	>25yrs				matched (3)	both	yes	yes
MKS_45	Makouopsap	male	9				no				yes	0	0	negative			negative		present	yes				no							new	negative		9-15yrs	5-15yrs	9-25yrs	0		0	matched (3)	endline only	0	yes	1				0
28MKS1_325	Makouopsap	male	4								no								absent		someone as young	born here		no					NOM-227		old	negative		0-8yrs	<5yrs	4				matched (3)	both	yes	yes
MKK_3	Makakoun	female	18				no				yes	0	0	negative			negative		present	yes				no							new	negative		16-25yrs	16-25yrs	9-25yrs	0		0	matched (3)	endline only	0	yes	1				0
8MKK2_108	Makakoun	female	57	Married	housewifery	none	yes	0	0	negative	no					positive			absent	no	self	> 5 yrs	yes	no	yes	2018		yes	NOM-051	no	old	negative		>40yrs	>40yrs	>25yrs		0	0	matched (3)	both	yes	yes	1	0	0	0.0527875
MKS_88	Makouopsap	female	18				no				yes	0	0	negative			negative		present	no				no							new	negative		16-25yrs	16-25yrs	9-25yrs	0		0	matched (3)	endline only	0	yes	1				0
54MKS2_182	Makouopsap	male	19	Not married	herding	none	no				yes			negative	negative	negative	negative		present	yes	self	> 5 yrs	yes	yes	yes	2017 & 2018				yes	old	negative		16-25yrs	16-25yrs	9-25yrs	0		0	matched (3)	both	yes	yes	1
53MKS1_687	Makouopsap	male	40	Married	herding	none	no				no				negative				moved away		self	1-5 yrs	yes	yes	yes	2017				yes	moved away	negative		26-40yrs	26-40yrs	>25yrs				matched (3)	baseline only	yes	0	0
MKS_67	Makouopsap	male	39				no				yes			negative			negative		present	yes				no							new	negative		26-40yrs	26-40yrs	>25yrs	0		0	matched (3)	endline only	0	yes	1
5NJG1_77	Njijia/Njigouet	male	40	Married	herding	others	yes	0	0	negative	yes	0	0	negative		negative	negative	negative	present	yes	self	1-5 yrs	yes	no	yes	2018			NOM-395	yes	old	negative		26-40yrs	26-40yrs	>25yrs	0	0	0	matched (3)	both	yes	yes	1	0	0	0.0527875	0	0
51MKS1_129	Makouopsap	female	2								no								moved away		someone as young	born here		no							moved away	negative		0-8yrs	<5yrs	>25yrs				matched (3)	baseline only	yes	0
13MKK1_717	Makakoun	male	8		others	none	no				no								present	no	someone as young	1-5 yrs	no	no	no				NOM-053	yes	old	negative		0-8yrs	5-15yrs	8				matched (3)	both	yes	yes
MKS_15	Makouopsap	male	6								no								present	yes				no							new	negative		0-8yrs	5-15yrs	6				matched (3)	endline only	0	yes
MKS_89	Makouopsap	male	10				no				yes	0	0	negative			negative		present	yes				no							new	negative		9-15yrs	5-15yrs	9-25yrs	0		0	matched (3)	endline only	0	yes	1				0
4MKK1_225	Makakoun	female	0								no								present		someone as young	born here	no	no							old	negative		0-8yrs	<5yrs	0				matched (3)	both	yes	yes
25MKS1_668	Makouopsap	male	13	Not married	herding	none	yes	0	0	negative	yes	0	0	negative		negative	negative	negative	present	yes	someone as absent	1-5 yrs	yes	yes	yes	2018			NOM-200	yes	old	negative		9-15yrs	5-15yrs	9-25yrs	0	0	0	matched (3)	both	yes	yes	1	0		0.0527875	0
13MKS1_540	Makouopsap	male	5								no								moved away		someone as young	born here	no	no					NOM-133	yes	moved away	negative		0-8yrs	5-15yrs	5				matched (3)	baseline only	yes	0
27MKS1_208	Makouopsap	male	20	Married	herding	none	no				no								absent	no	self	1-5 yrs	no	no	no					yes	old	negative		16-25yrs	16-25yrs	9-25yrs				matched (3)	both	yes	yes	0
41MKS1_243	Makouopsap	female	4								no								present	yes	someone as young	born here		no					NOM-168		old	negative		0-8yrs	<5yrs	4				matched (3)	both	yes	yes
36MKS1_267	Makouopsap	female	31	Married	housewifery	none	no				no								moved away		self	1-5 yrs	no	no	no					no	moved away	negative		26-40yrs	26-40yrs	>25yrs				matched (3)	baseline only	yes	0	0
28MKS4_357	Makouopsap	female	20	Married	farming	none	yes	0	0	negative	yes	0	0	negative			negative	negative	present	no	someone as absent	1-5 yrs	yes	yes	no				NOM-243	yes	old	negative		16-25yrs	16-25yrs	9-25yrs	0	0	0	matched (3)	both	yes	yes	1	0	0	0.0527875	0	0
12NJG1_478	Njijia/Njigouet	female	15	Married	housewifery	none	no				yes	0	0	negative			negative		present	yes	someone as absent	> 5 yrs	no	no	no				NOM-452	yes	old	negative		9-15yrs	5-15yrs	9-25yrs	0		0	matched (3)	both	yes	yes	1				0
15NJG2_641	Njijia/Njigouet	female	30	Married	housewifery	none	yes	0	0	negative	yes	0	0	negative			negative		present	yes	someone as absent	born here	yes	no	no				NOM-493	yes	old	negative		26-40yrs	26-40yrs	>25yrs	0	0	0	matched (3)	both	yes	yes	1	0	0	0.0527875	0	0
1MKK2_426	Makakoun	female	10		others	none	yes	0	0	negative	yes	0	0	negative			negative		present	yes	someone as absent	1-5 yrs	no	no	no				NOM-050	yes	old	negative		9-15yrs	5-15yrs	9-25yrs	0	0	0	matched (3)	both	yes	yes	1	0		0.0527875	0
13MKS1_538	Makouopsap	male	2								no								moved away		someone as young	born here		no							moved away	negative		0-8yrs	<5yrs	>25yrs				matched (3)	baseline only	yes	0
48MKS1_618	Makouopsap	male	40	Married	herding	none	yes	0	0	negative	no								absent	no	self	1-5 yrs	no	no	no				NOM-112	yes	old	negative		26-40yrs	26-40yrs	>25yrs		0	0	matched (3)	both	yes	yes	1	0	0	0.0527875
3MKK1_62	Makakoun	male	4		herding						no								present	yes	someone as young	born here	no	no					NOM-012	yes	old	negative		0-8yrs	<5yrs	4				matched (3)	both	yes	yes
1MKK1_422	Makakoun	female	5								no								present	yes	someone as young	1-5 yrs	no	no					NOM-044	yes	old	negative		0-8yrs	5-15yrs	5				matched (3)	both	yes	yes
6MKS1_588	Makouopsap	female	38	Married	farming	primary	yes	0	0	negative	no				negative	negative		negative	absent	no	someone as absent	> 5 yrs	yes	yes	yes	2017 & 2018			NOM-324	no	old	negative		26-40yrs	26-40yrs	>25yrs		0	0	matched (3)	both	yes	yes	1	0	0	0.0527875
MKK_5	Makakoun	male	19				no				no								present	yes				no							new	negative		16-25yrs	16-25yrs	9-25yrs				matched (3)	endline only	0	yes	0
41MKS1_231	Makouopsap	male	6			none					no								absent	no	someone as young	1-5 yrs	yes	yes	no					no	old	negative		0-8yrs	5-15yrs	6				matched (3)	both	yes	yes
32MKS1_461	Makouopsap	male	48	Married	farming	primary	yes	0	0	negative	no							negative	absent	no	self	1-5 yrs	yes	yes	no				NOM-321	no	old	negative		>40yrs	>40yrs	>25yrs		0	0	matched (3)	both	yes	yes	1	0	0	0.0527875
55MKS1_438	Makouopsap	female	25	Married	housewifery	none	no				no								moved away		someone as absent	> 5 yrs	yes	yes	no					no	moved away	negative		16-25yrs	16-25yrs	9-25yrs				matched (3)	baseline only	yes	0	0
5MKK1_500	Makakoun	female	6		others	none	no				no								present	yes	someone as absent	1-5 yrs	no	no	no				NOM-009	yes	old	negative		0-8yrs	5-15yrs	6				matched (3)	both	yes	yes
41MKS1_227	Makouopsap	male	17	Not married	herding	none	no				no								moved away		someone as absent	1-5 yrs	yes	yes	no				NOM-165	yes	moved away	negative		16-25yrs	16-25yrs	9-25yrs				matched (3)	baseline only	yes	0	0
6MKS1_582	Makouopsap	female	17	Not married	others	primary	no				yes	0	0	negative			negative		present	yes	someone as absent	born here	yes	no	no					yes	old	negative		16-25yrs	16-25yrs	9-25yrs	0		0	matched (3)	both	yes	yes	1				0
40MKS2_577	Makouopsap	female	20	Married	housewifery	none	no				no								present	yes	self	1-5 yrs	no	no	no				NOM-151	yes	old	negative		16-25yrs	16-25yrs	9-25yrs				matched (3)	both	yes	yes	0
31MKS1_596	Makouopsap	male	50	Not married	farming	primary	no				no				negative	negative			moved away		self	born here	yes	yes	yes	2017 & 2018				no	moved away	negative		>40yrs	>40yrs	>25yrs				matched (3)	baseline only	yes	0	0
12MKS1_491	Makouopsap	female	35	Married	housewifery	none	no				no					negative			present	no	someone as absent	1-5 yrs	yes	yes	yes	2018			NOM-240	yes	old	negative		26-40yrs	26-40yrs	>25yrs				matched (3)	both	yes	yes	0
7MKS1_308	Makouopsap	male	60	Married	herding	none	no				yes	0	0	negative		negative	positive		present	yes	self	1-5 yrs	yes	yes	yes	2018			NOM-085	yes	old	positve		>40yrs	>40yrs	>25yrs	1		1	matched (3)	both	yes	yes	1				0	0
41MKS1_228	Makouopsap	female	23	Married	housewifery	none	no				no								present	yes	self	1-5 yrs	yes	yes	no					no	old	negative		16-25yrs	16-25yrs	9-25yrs				matched (3)	both	yes	yes	0
3NJG1_435	Njijia/Njigouet	male	30	Not married	farming	primary	no				no								absent	no	self	1-5 yrs	yes	no	no					yes	old	negative		26-40yrs	26-40yrs	>25yrs				matched (3)	both	yes	yes	0
7MKK1_18	Makakoun	male	4		herding						no								moved away		someone as young	1-5 yrs	no	no							moved away	negative		0-8yrs	<5yrs	4				matched (3)	baseline only	yes	0
MKS_10	Makouopsap	female	13				no				yes	0	2	positive					present	yes				no							new	positve		9-15yrs	5-15yrs	9-25yrs	1		1	matched (3)	endline only	0	yes	1				1
2NJG1_194	Njijia/Njigouet	female	11	Not married	others	others	yes	0	0	negative	yes	0	0	negative			negative		present	yes	self	1-5 yrs	yes	yes	no				NOM-482	yes	old	negative		9-15yrs	5-15yrs	9-25yrs	0	0	0	matched (3)	both	yes	yes	1	0		0.0527875	0
MKS_27	Makouopsap	female	35				no				yes	0	0	positive					present	yes				no							new	positve		26-40yrs	26-40yrs	>25yrs	1		1	matched (3)	endline only	0	yes	1				0	0
28MKS1_320	Makouopsap	female	7			none					no								present	yes	someone as young	1-5 yrs	yes	yes	no				NOM-225	yes	old	negative		0-8yrs	5-15yrs	7				matched (3)	both	yes	yes
15NJG1_643	Njijia/Njigouet	female	40	Married	housewifery	none	yes	0	0	negative	yes	0	0	negative			negative	negative	present	yes	someone as absent	> 5 yrs	yes	no	no				NOM-439	yes	old	negative		26-40yrs	26-40yrs	>25yrs	0	0	0	matched (3)	both	yes	yes	1	0	0	0.0527875	0	0
25MKS3_682	Makouopsap	female	83	Widow/widower	others	none	no				no								absent	no	someone as absent	1-5 yrs	yes	yes	no					no	old	negative		>40yrs	>40yrs	>25yrs				matched (3)	both	yes	yes	0
6NJG2_610	Njijia/Njigouet	female	19	Married	housewifery	none	yes	0	0	negative	no							negative	moved away		self	1-5 yrs	no	no	no				NOM-411	yes	moved away	negative		16-25yrs	16-25yrs	9-25yrs		0	0	matched (3)	baseline only	yes	0	1	0		0.0527875
6MKS1_587	Makouopsap	female	48	Married	farming	primary	yes	0	0	negative	no				negative	negative		negative	absent	no	someone as absent	born here	yes	yes	yes	2017 & 2018			NOM-354	no	old	negative		>40yrs	>40yrs	>25yrs		0	0	matched (3)	both	yes	yes	1	0	0	0.0527875
1MKK1_420	Makakoun	female	30	Married	housewifery	none	yes	0	0	negative	no								present	no	self	1-5 yrs	no	no	no				NOM-045	yes	old	negative		26-40yrs	26-40yrs	>25yrs		0	0	matched (3)	both	yes	yes	1	0	0	0.0527875
24MKS2_499	Makouopsap	female	16	Married	housewifery	none	yes	0	0	negative	no							negative	moved away		self	1-5 yrs	yes	yes	no				NOM-214	yes	moved away	negative		16-25yrs	16-25yrs	9-25yrs		0	0	matched (3)	baseline only	yes	0	1	0		0.0527875
10NJG1_521	Njijia/Njigouet	male	37	Married	herding	none	yes	0	0	negative	yes	0	0	negative			negative	negative	absent	no	self	> 5 yrs	no	no	no				NOM-367	yes	old	negative		26-40yrs	26-40yrs	>25yrs	0	0	0	matched (3)	both	yes	yes	1	0	0	0.0527875	0	0
40MKS2_576	Makouopsap	male	2								no								present	no	someone as young	born here		no							old	negative		0-8yrs	<5yrs	>25yrs				matched (3)	both	yes	yes
NJG_8	Njijia/Njigouet	female	6								no								present	yes				no							new	negative		0-8yrs	5-15yrs	6				matched (3)	endline only	0	yes
12NJG1_476	Njijia/Njigouet	female	19	Married	housewifery	none	no				no								present	no	someone as absent	> 5 yrs	yes	no	no					no	old	negative		16-25yrs	16-25yrs	9-25yrs				matched (3)	both	yes	yes	0
15MKK1_740	Makakoun	male	9				no				no								absent	no			no	no					NOM-054	no	old	negative		9-15yrs	5-15yrs	9-25yrs				matched (3)	both	yes	yes	0
28MKS3_340	Makouopsap	female	7			none					no								present	yes	someone as young	1-5 yrs	yes	yes	no				NOM-264	yes	old	negative		0-8yrs	5-15yrs	7				matched (3)	both	yes	yes
51MKS3_137	Makouopsap	male	7			none					no								moved away		someone as young	> 5 yrs	no	no	no				NOM-292	yes	moved away	negative		0-8yrs	5-15yrs	7				matched (3)	baseline only	yes	0
54MKS2_180	Makouopsap	female	11			none	no				yes			negative			negative		present	yes	someone as young	> 5 yrs	yes	yes	no				NOM-333	yes	old	negative		9-15yrs	5-15yrs	9-25yrs	0		0	matched (3)	both	yes	yes	1
52MKS1_707	Makouopsap	female	6			none					no								moved away		someone as young	1-5 yrs	yes	yes	no				NOM-299	yes	moved away	negative		0-8yrs	5-15yrs	6				matched (3)	baseline only	yes	0
11NJG1_117	Njijia/Njigouet	male	2								no								moved away		someone as young	born here		no					NOM-405		moved away	negative		0-8yrs	<5yrs	>25yrs				matched (3)	baseline only	yes	0
MKS_79	Makouopsap	male	8								no								present	yes				no							new	negative		0-8yrs	5-15yrs	8				matched (3)	endline only	0	yes
10NJG1_523	Njijia/Njigouet	male	5								no								present	yes	someone as young	born here	no	no					NOM-398	no	old	negative		0-8yrs	5-15yrs	5				matched (3)	both	yes	yes
55MKS1_439	Makouopsap	female	2								no								moved away		someone as young	born here		no							moved away	negative		0-8yrs	<5yrs	>25yrs				matched (3)	baseline only	yes	0
55MKS1_440	Makouopsap	male	7			none	no				no								moved away		someone as young	born here	yes	yes	no				NOM-337	yes	moved away	negative		0-8yrs	5-15yrs	7				matched (3)	baseline only	yes	0
41MKS1_235	Makouopsap	male	5								no								present	yes	someone as young	1-5 yrs	no	no						no	old	negative		0-8yrs	5-15yrs	5				matched (3)	both	yes	yes
26MKS1_311	Makouopsap	male	4								no								present	yes	someone as young	born here		no					NOM-216		old	negative		0-8yrs	<5yrs	4				matched (3)	both	yes	yes
MKS_64	Makouopsap	female	40				no				yes	0	0	negative			negative		present	yes				no							new	negative		26-40yrs	26-40yrs	>25yrs	0		0	matched (3)	endline only	0	yes	1				0	0
41MKS1_232	Makouopsap	female	4								no								present	yes	someone as young	born here		no							old	negative		0-8yrs	<5yrs	4				matched (3)	both	yes	yes
16MKK1_742	Makakoun	female	23		farming		no				no								present	no			no	no					NOM-026	yes	old	negative		16-25yrs	16-25yrs	9-25yrs				matched (3)	both	yes	yes	0
6NJG2_612	Njijia/Njigouet	female	46	Married	housewifery	none	yes	0	0	negative	yes	0	0	negative			negative	negative	present	yes	self	1-5 yrs	yes	no	no				NOM-418	yes	old	negative		>40yrs	>40yrs	>25yrs	0	0	0	matched (3)	both	yes	yes	1	0	0	0.0527875	0	0
56MKS1_25	Makouopsap	female	17	Married	housewifery	none	no				yes	14	11	positive		negative			present	yes	someone as absent	> 5 yrs	yes	yes	yes	2018				no	old	positve		16-25yrs	16-25yrs	9-25yrs	1		1	matched (3)	both	yes	yes	1				12.5
56MKS1_26	Makouopsap	male	4								no								moved away		someone as young	born here		no							moved away	negative		0-8yrs	<5yrs	4				matched (3)	baseline only	yes	0
2MKS1_394	Makouopsap	female	3								no								moved away		someone as young	born here		no					NOM-075		moved away	negative		0-8yrs	<5yrs	3				matched (3)	baseline only	yes	0
5NJG2_82	Njijia/Njigouet	male	1								no								moved away		someone as young	born here		no							moved away	negative		0-8yrs	<5yrs	9-25yrs				matched (3)	baseline only	yes	0
40MKS1_572	Makouopsap	female	5								no								present	yes	someone as young	1-5 yrs	no	no					NOM-155	yes	old	negative		0-8yrs	5-15yrs	5				matched (3)	both	yes	yes
6MKS1_595	Makouopsap	male	38	Married	others	secondary	no				yes	0	0	negative			negative		present	yes	self	1-5 yrs	yes	yes	no					no	old	negative		26-40yrs	26-40yrs	>25yrs	0		0	matched (3)	both	yes	yes	1				0	0
25MKS2_675	Makouopsap	female	32	Married	housewifery	none	no				no								absent	no	someone as absent	1-5 yrs	yes	yes	no					no	old	negative		26-40yrs	26-40yrs	>25yrs				matched (3)	both	yes	yes	0
15NJG1_644	Njijia/Njigouet	male	11	Not married		none	yes	0	0	negative	no							negative	moved away		someone as young	born here	yes	no	no				NOM-446	yes	moved away	negative		9-15yrs	5-15yrs	9-25yrs		0	0	matched (3)	baseline only	yes	0	1	0		0.0527875
4NJG1_162	Njijia/Njigouet	male	50	Married	herding	none	no				no								present	yes	self	1-5 yrs	no	no	no				NOM-371	yes	old	negative		>40yrs	>40yrs	>25yrs				matched (3)	both	yes	yes	0
54MKS1_171	Makouopsap	female	40	Married	housewifery	none	no				yes			negative	positive		negative		present	yes	self	> 5 yrs	yes	yes	yes	2017				yes	old	negative		26-40yrs	26-40yrs	>25yrs	0		0	matched (3)	both	yes	yes	1
41MKS1_238	Makouopsap	female	14	Not married	housewifery	none	no				no								moved away		someone as absent	1-5 yrs	yes	yes	no				NOM-163	yes	moved away	negative		9-15yrs	5-15yrs	9-25yrs				matched (3)	baseline only	yes	0	0
28MKS5_363	Makouopsap	male	30	Married	herding	none	yes	0	0	negative	no							negative	moved away		self	1-5 yrs	yes	yes	no				NOM-232	yes	moved away	negative		26-40yrs	26-40yrs	>25yrs		0	0	matched (3)	baseline only	yes	0	1	0	0	0.0527875
11MKS2_97	Makouopsap	female	7			none					no								absent	no	someone as young	1-5 yrs	yes	yes	no					no	old	negative		0-8yrs	5-15yrs	7				matched (3)	both	yes	yes
32MKS1_462	Makouopsap	female	2								no								present	no	someone as young	born here		no							old	negative		0-8yrs	<5yrs	>25yrs				matched (3)	both	yes	yes
NJG_2	Njijia/Njigouet	female	7								no								present	yes				no							new	negative		0-8yrs	5-15yrs	7				matched (3)	endline only	0	yes
55MKS1_441	Makouopsap	female	12	Not married		none	no				no				negative	negative			moved away		someone as young	> 5 yrs	yes	yes	yes	2017 & 2018				no	moved away	negative		9-15yrs	5-15yrs	9-25yrs				matched (3)	baseline only	yes	0	0
58MKS1_734	Makouopsap	male	40		farming		yes	0	0	negative	yes	0	0	negative			negative	positive	present	yes			no	no					NOM-349	no	old	positve		26-40yrs	26-40yrs	>25yrs	0	1	1	matched (3)	both	yes	yes	1	0	0	0.0527875	0	0
5MKS1_725	Makouopsap	male	30	Not married	farming	none	yes	0	0	negative	no					positive		positive	moved away		someone as absent	1-5 yrs	yes	yes	yes	2018		yes	NOM-101	no	moved away	positve		26-40yrs	26-40yrs	>25yrs		1	1	matched (3)	baseline only	yes	0	1	0	0	0.0527875
56MKS2_29	Makouopsap	male	20	Not married	herding	none	no				no				negative	negative			present	yes	someone as absent	> 5 yrs	yes	yes	yes	2017 & 2018				no	moved away	negative		16-25yrs	16-25yrs	9-25yrs				matched (3)	baseline only	yes	0	0
52MKS1_701	Makouopsap	male	3								no								moved away		someone as young	born here		no					NOM-326		moved away	negative		0-8yrs	<5yrs	3				matched (3)	baseline only	yes	0
41MKS1_252	Makouopsap	male	13	Not married		none	no				no					negative			moved away		someone as young	1-5 yrs	yes	yes	yes	2018				no	moved away	negative		9-15yrs	5-15yrs	9-25yrs				matched (3)	baseline only	yes	0	0
2MKS1_395	Makouopsap	female	80	Widow/widower	others	none	no				no					negative			moved away		someone as absent	1-5 yrs	yes	yes	yes	2018				no	moved away	negative		>40yrs	>40yrs	>25yrs				matched (3)	baseline only	yes	0	0
29MKS3_514	Makouopsap	male	5								no								present	yes	someone as young	1-5 yrs	no	no					NOM-178	yes	old	negative		0-8yrs	5-15yrs	5				matched (3)	both	yes	yes
13MKK1_715	Makakoun	female	20	Married	housewifery	none	no				yes	0	0	negative	negative	negative	negative		present	yes	self	1-5 yrs	yes	no	yes	2017 & 2018			NOM-040	yes	old	negative		16-25yrs	16-25yrs	9-25yrs	0		0	matched (3)	both	yes	yes	1				0	0
13MKS1_530	Makouopsap	male	35	Married	herding	none	yes	0	0	negative	no				negative	negative		negative	moved away		self	1-5 yrs	yes	yes	yes	2017 & 2018			NOM-135	no	moved away	negative		26-40yrs	26-40yrs	>25yrs		0	0	matched (3)	baseline only	yes	0	1	0	0	0.0527875
33MKS2_292	Makouopsap	male	6			none					no								present	no	someone as young	1-5 yrs	yes	no	no					no	old	negative		0-8yrs	5-15yrs	6				matched (3)	both	yes	yes
2MKS4_405	Makouopsap	female	3								no								moved away		someone as young	born here		no							moved away	negative		0-8yrs	<5yrs	3				matched (3)	baseline only	yes	0
12MKS1_485	Makouopsap	male	13	Not married		none	yes	0	0	negative	yes	0	0	negative	negative	negative	negative	negative	present	yes	someone as absent	1-5 yrs	yes	yes	yes	2017 & 2018			NOM-288	yes	old	negative		9-15yrs	5-15yrs	9-25yrs	0	0	0	matched (3)	both	yes	yes	1	0		0.0527875	0
53MKS2_697	Makouopsap	male	5								no								moved away		someone as young	1-5 yrs	no	no					NOM-307	yes	moved away	negative		0-8yrs	5-15yrs	5				matched (3)	baseline only	yes	0
MKS_26	Makouopsap	male	14				no				yes	0	0	negative			negative		present	yes				no							new	negative		9-15yrs	5-15yrs	9-25yrs	0		0	matched (3)	endline only	0	yes	1				0
22MKS1_138	Makouopsap	male	2								no								present	no	someone as young	born here		no							old	negative		0-8yrs	<5yrs	>25yrs				matched (3)	both	yes	yes
12MKK2_657	Makakoun	male	1								no								moved away		someone as young	born here	no	no							moved away	negative		0-8yrs	<5yrs	9-25yrs				matched (3)	baseline only	yes	0
1NJG2_385	Njijia/Njigouet	female	9			none	no				yes	0	0	negative		negative	negative		present	yes	someone as young	1-5 yrs	yes	yes	yes	2018			NOM-466	yes	old	negative		9-15yrs	5-15yrs	9-25yrs	0		0	matched (3)	both	yes	yes	1				0
5NJG2_85	Njijia/Njigouet	female	27	Married	housewifery	none	yes	0	0	negative	no							negative	moved away		self	1-5 yrs	yes	no	no				NOM-420	yes	moved away	negative		26-40yrs	26-40yrs	>25yrs		0	0	matched (3)	baseline only	yes	0	1	0	0	0.0527875
8MKK2_109	Makakoun	male	5								no								present	yes	someone as absent	1-5 yrs	no	no					NOM-055	no	old	negative		0-8yrs	5-15yrs	5				matched (3)	both	yes	yes
5NJG2_84	Njijia/Njigouet	male	4								no								moved away		someone as young	1-5 yrs		no					NOM-383		moved away	negative		0-8yrs	<5yrs	4				matched (3)	baseline only	yes	0
52MKS1_704	Makouopsap	female	30	Married	housewifery	none	no				no								moved away		self	1-5 yrs	yes	yes	no					no	moved away	negative		26-40yrs	26-40yrs	>25yrs				matched (3)	baseline only	yes	0	0
50MKS1_727	Makouopsap	female	24	Married	housewifery	none	yes	0	0	negative	no							negative	present	yes	self	1-5 yrs	no	no	no				NOM-122	no	old	negative		16-25yrs	16-25yrs	9-25yrs		0	0	matched (3)	both	yes	yes	1	0	0	0.0527875
5NJG2_87	Njijia/Njigouet	male	8		others	primary					no								moved away		someone as absent	1-5 yrs	no	no	no				NOM-416	yes	moved away	negative		0-8yrs	5-15yrs	8				matched (3)	baseline only	yes	0
7MKK1_21	Makakoun	female	33	Married	herding	primary	no				no								moved away		self	1-5 yrs	yes	yes	no					no	moved away	negative		26-40yrs	26-40yrs	>25yrs				matched (3)	baseline only	yes	0	0
3MKS1_301	Makouopsap	male	30	Married	farming	none	yes	0	0	negative	no				negative	negative		negative	moved away		self	1-5 yrs	yes	yes	yes	2017 & 2018			NOM-102	yes	moved away	negative		26-40yrs	26-40yrs	>25yrs		0	0	matched (3)	baseline only	yes	0	1	0	0	0.0527875
53MKS2_691	Makouopsap	male	7			none					no								moved away		someone as young	1-5 yrs	yes	yes	no				NOM-329	yes	moved away	negative		0-8yrs	5-15yrs	7				matched (3)	baseline only	yes	0
49MKS1_214	Makouopsap	female	4								no								absent		someone as young	born here		no					NOM-118		old	negative		0-8yrs	<5yrs	4				matched (3)	both	yes	yes
15MKK1_738	Makakoun	male	4				no				no								present	yes				no					NOM-058		old	negative		0-8yrs	<5yrs	4				matched (3)	both	yes	yes
42MKS1_48	Makouopsap	female	9			none	no				no								moved away		someone as young	1-5 yrs	yes	yes	no				NOM-346	yes	moved away	negative		9-15yrs	5-15yrs	9-25yrs				matched (3)	baseline only	yes	0	0
11MKS3_103	Makouopsap	male	3								no								present	no	someone as young	born here		no					NOM-308		old	negative		0-8yrs	<5yrs	3				matched (3)	both	yes	yes
9NJG1_4	Njijia/Njigouet	female	12	Not married		none	yes	0	0	negative	no							negative	moved away		someone as absent	> 5 yrs	yes	yes	no				NOM-332	no	moved away	negative		9-15yrs	5-15yrs	9-25yrs		0	0	matched (3)	baseline only	yes	0	1	0		0.0527875
12NJG1_468	Njijia/Njigouet	female	10			none	yes	0	0	negative	yes	0	0	negative			negative	negative	present	yes	someone as young	> 5 yrs	yes	no	no				NOM-427	yes	old	negative		9-15yrs	5-15yrs	9-25yrs	0	0	0	matched (3)	both	yes	yes	1	0		0.0527875	0
12MKK2_658	Makakoun	female	13	Not married	others	primary	yes	0	0	negative	yes	0	0	negative			negative	negative	present	yes	self	1-5 yrs	yes	no	no				NOM-032	yes	old	negative		9-15yrs	5-15yrs	9-25yrs	0	0	0	matched (3)	both	yes	yes	1	0		0.0527875	0
18MKS1_298	Makouopsap	male	55	Married	herding	none	no				no					negative			absent	no	self	1-5 yrs	yes	yes	yes	2018				no	old	negative		>40yrs	>40yrs	>25yrs				matched (3)	both	yes	yes	0
45MKS1_2	Makouopsap	male	55	Divorced	farming	none	no				no								moved away		someone as absent	> 5 yrs	yes	no	no					no	moved away	negative		>40yrs	>40yrs	>25yrs				matched (3)	baseline only	yes	0	0
6MKS1_590	Makouopsap	male	41	Married	farming	primary	yes	0	0	negative	no				negative	negative		negative	absent	no	someone as absent	1-5 yrs	yes	yes	yes	2017 & 2018			NOM-353	no	old	negative		>40yrs	>40yrs	>25yrs		0	0	matched (3)	both	yes	yes	1	0	0	0.0527875
6MKS1_591	Makouopsap	female	32	Married	housewifery	primary	no				yes	0	0	negative			negative		present	yes	self	1-5 yrs	yes	yes	no					no	old	negative		26-40yrs	26-40yrs	>25yrs	0		0	matched (3)	both	yes	yes	1				0	0
6MKS1_592	Makouopsap	male	13	Not married		primary	no				yes	0	0	negative			negative		present	yes	someone as absent	born here	yes	no	no					yes	old	negative		9-15yrs	5-15yrs	9-25yrs	0		0	matched (3)	both	yes	yes	1				0
33MKS2_295	Makouopsap	female	26	Married	farming	none	no				no								present	yes	self	1-5 yrs	yes	no	no					yes	old	negative		26-40yrs	26-40yrs	>25yrs				matched (3)	both	yes	yes	0
39MKS1_444	Makouopsap	male	20	Married	herding	none	no				no								absent	no	self	1-5 yrs	no	no	no					yes	old	negative		16-25yrs	16-25yrs	9-25yrs				matched (3)	both	yes	yes	0
7MKS2_281	Makouopsap	female	16	Not married	others	none	yes	0	0	negative	no							negative	present	no	someone as absent	1-5 yrs	yes	yes	no				NOM-090	yes	old	negative		16-25yrs	16-25yrs	9-25yrs		0	0	matched (3)	both	yes	yes	1	0		0.0527875
47MKS1_217	Makouopsap	male	22	Not married	herding	none	yes	0	0	negative	no							negative	moved away		self	1-5 yrs	no	no	no				NOM-106	yes	moved away	negative		16-25yrs	16-25yrs	9-25yrs		0	0	matched (3)	baseline only	yes	0	1	0	0	0.0527875
56MKS1_22	Makouopsap	female	17	Married	housewifery	none	no				yes			negative			negative		present	no	self	> 5 yrs	yes	yes	no					no	old	negative		16-25yrs	16-25yrs	9-25yrs	0		0	matched (3)	both	yes	yes	1
6NJG1_603	Njijia/Njigouet	female	23	Married	housewifery	none	yes	0	0	negative	yes	0	0	negative			negative	negative	present	yes	self	1-5 yrs	yes	no	no				NOM-408	yes	old	negative		16-25yrs	16-25yrs	9-25yrs	0	0	0	matched (3)	both	yes	yes	1	0	0	0.0527875	0	0
8MKK1_106	Makakoun	male	30	Not married	farming	none	no				yes	0	0	negative			negative		present	yes	someone as absent	> 5 yrs	yes	yes	no					yes	old	negative		26-40yrs	26-40yrs	>25yrs	0		0	matched (3)	both	yes	yes	1				0	0
5MKK1_505	Makakoun	male	12	Not married	farming	primary	yes	0	0	negative	no					negative		positive	absent	no	someone as absent	1-5 yrs	yes	no	yes	2018			NOM-004	yes	old	positve		9-15yrs	5-15yrs	9-25yrs		1	1	matched (3)	both	yes	yes	1	0		0.0527875
25MKS1_669	Makouopsap	female	1								no								present	no	someone as young	born here		no							old	negative		0-8yrs	<5yrs	9-25yrs				matched (3)	both	yes	yes
3MKS1_299	Makouopsap	male	5								no								moved away		someone as young	1-5 yrs	no	no					NOM-080	yes	moved away	negative		0-8yrs	5-15yrs	5				matched (3)	baseline only	yes	0
15MKS1_445	Makouopsap	male	46	Married	farming	primary	no				no				positive	positive			absent	no	self	> 5 yrs	yes	no	yes	2017 & 2018	yes			no	old	negative		>40yrs	>40yrs	>25yrs				matched (3)	both	yes	yes	0
13MKS1_539	Makouopsap	male	10			none	no				no					negative			moved away		someone as young	1-5 yrs	yes	yes	yes	2018			NOM-136	yes	moved away	negative		9-15yrs	5-15yrs	9-25yrs				matched (3)	baseline only	yes	0	0
51MKS2_133	Makouopsap	male	7			none					no								moved away		someone as young	> 5 yrs	no	no	no				NOM-293	yes	moved away	negative		0-8yrs	5-15yrs	7				matched (3)	baseline only	yes	0
35MKS1_274	Makouopsap	female	27	Married	housewifery	none	yes	0	0	negative	no							negative	moved away		someone as absent	1-5 yrs	yes	yes	no				NOM-137	yes	moved away	negative		26-40yrs	26-40yrs	>25yrs		0	0	matched (3)	baseline only	yes	0	1	0	0	0.0527875
18MKS1_297	Makouopsap	male	10			none	yes	0	0	negative	yes	0	0	negative		negative	positive	negative	present	yes	someone as young	1-5 yrs	yes	yes	yes	2018			NOM-341	no	old	positve		9-15yrs	5-15yrs	9-25yrs	1	0	1	matched (3)	both	yes	yes	1	0		0.0527875	0
MKS_40	Makouopsap	female	3								no								present	no				no							new	negative		0-8yrs	<5yrs	3				matched (3)	endline only	0	yes
41MKS1_260	Makouopsap	female	23	Married	housewifery	none	no				yes	0	0	negative			negative		present	yes	self	1-5 yrs	yes	yes	no					no	old	negative		16-25yrs	16-25yrs	9-25yrs	0		0	matched (3)	both	yes	yes	1				0	0
7MKK1_19	Makakoun	female	12	Not married	herding	primary	no				no								moved away		self	1-5 yrs	yes	yes	no					no	moved away	negative		9-15yrs	5-15yrs	9-25yrs				matched (3)	baseline only	yes	0	0
7MKK1_20	Makakoun	male	50	Married	herding	none	no				no								moved away		self	1-5 yrs	no	no	no					no	moved away	negative		>40yrs	>40yrs	>25yrs				matched (3)	baseline only	yes	0	0
12MKS1_486	Makouopsap	male	11	Not married		none	yes	0	0	negative	yes	0	0	negative	negative	negative	negative	negative	present	yes	someone as young	1-5 yrs	yes	yes	yes	2017 & 2018			NOM-285	yes	old	negative		9-15yrs	5-15yrs	9-25yrs	0	0	0	matched (3)	both	yes	yes	1	0		0.0527875	0
13NJG1_625	Njijia/Njigouet	female	56	Married	housewifery	none	no	0	0		no								moved away		someone as absent	> 5 yrs	yes	no	no				NOM-465	yes	moved away	negative		>40yrs	>40yrs	>25yrs				matched (3)	baseline only	yes	0	0	0	0	0.0527875
53MKS2_696	Makouopsap	male	3								no								moved away		someone as young	born here		no							moved away	negative		0-8yrs	<5yrs	3				matched (3)	baseline only	yes	0
7MKS1_305	Makouopsap	female	18	Married	housewifery	none	yes	0	0	negative	no							negative	moved away		someone as absent	1-5 yrs	yes	yes	no				NOM-099	yes	moved away	negative		16-25yrs	16-25yrs	9-25yrs		0	0	matched (3)	baseline only	yes	0	1	0		0.0527875
34MKS1_188	Makouopsap	female	3								no								present	no	someone as young	born here		no							old	negative		0-8yrs	<5yrs	3				matched (3)	both	yes	yes
32MKS1_456	Makouopsap	female	28	Married	housewifery	none	yes	0	0	negative	yes	0	0	negative			negative	positive	present	yes	self	1-5 yrs	no	no	no				NOM-319	yes	old	positve		26-40yrs	26-40yrs	>25yrs	0	1	1	matched (3)	both	yes	yes	1	0	0	0.0527875	0	0
1MKK1_418	Makakoun	female	20	Not married	others	none	no				no								present	no	self	1-5 yrs	no	no	no					yes	old	negative		16-25yrs	16-25yrs	9-25yrs				matched (3)	both	yes	yes	0
16MKS1_549	Makouopsap	male	48	Married	farming	primary	yes	0	0	negative	no				negative	negative		positive	moved away		someone as absent	1-5 yrs	yes	yes	yes	2017 & 2018			NOM-311	no	moved away	positve		>40yrs	>40yrs	>25yrs		1	1	matched (3)	baseline only	yes	0	1	0	0	0.0527875
41MKS1_244	Makouopsap	female	7			none					no								absent	no	someone as young	1-5 yrs	yes	yes	no					yes	old	negative		0-8yrs	5-15yrs	7				matched (3)	both	yes	yes
28MKS4_354	Makouopsap	female	2								no								moved away		someone as young	born here		no							moved away	negative		0-8yrs	<5yrs	>25yrs				matched (3)	baseline only	yes	0
36MKS1_265	Makouopsap	male	37	Married	farming	none	no				yes	0	0	negative		negative	positive		present	yes	self	1-5 yrs	yes	yes	yes	2018			NOM-143	yes	old	positve		26-40yrs	26-40yrs	>25yrs	1		1	matched (3)	both	yes	yes	1				0	0
42MKS1_47	Makouopsap	female	40	Married	housewifery	none	yes	0	0	negative	yes	0	0	negative		negative	negative	negative	present	yes	self	1-5 yrs	yes	yes	yes	2018			NOM-360	yes	old	negative		26-40yrs	26-40yrs	>25yrs	0	0	0	matched (3)	both	yes	yes	1	0	0	0.0527875	0	0
20MKS1_16	Makouopsap	male	14	Not married	herding	none	no				no								moved away		self	1-5 yrs	yes	yes	no					no	moved away	negative		9-15yrs	5-15yrs	9-25yrs				matched (3)	baseline only	yes	0	0
MKS_30	Makouopsap	female	19				no				no								present	no				no							new	negative		16-25yrs	16-25yrs	9-25yrs				matched (3)	endline only	0	yes	0
7NJG1_37	Njijia/Njigouet	female	50	Divorced	housewifery	none	yes	0	0	negative	yes	0	0	negative			negative	negative	present	yes	self	1-5 yrs	yes	no	no				NOM-428	yes	old	negative		>40yrs	>40yrs	>25yrs	0	0	0	matched (3)	both	yes	yes	1	0	0	0.0527875	0	0
7NJG1_38	Njijia/Njigouet	female	70	Widow/widower		none	no				no								present	no	someone as old	1-5 yrs	yes	no	no					yes	old	negative		>40yrs	>40yrs	>25yrs				matched (3)	both	yes	yes	0
12MKS1_484	Makouopsap	male	10			none	yes	0	0	negative	yes	0	0	negative	negative	negative	negative	negative	present	yes	someone as young	1-5 yrs	yes	yes	yes	2017 & 2018			NOM-287	yes	old	negative		9-15yrs	5-15yrs	9-25yrs	0	0	0	matched (3)	both	yes	yes	1	0		0.0527875	0
54MKS1_170	Makouopsap	female	51	Married	housewifery	none	no				no				negative	negative			present	no	self	> 5 yrs	yes	yes	yes	2017 & 2018				yes	old	negative		>40yrs	>40yrs	>25yrs				matched (3)	both	yes	yes	0
2NJG1_195	Njijia/Njigouet	female	41	Married	housewifery	none	no				no								present	no	self	1-5 yrs	no	no	no				NOM-450	yes	old	negative		>40yrs	>40yrs	>25yrs				matched (3)	both	yes	yes	0
12NJG1_471	Njijia/Njigouet	male	7			none					no								present	yes	someone as absent	> 5 yrs	yes	no	no				NOM-425	yes	old	negative		0-8yrs	5-15yrs	7				matched (3)	both	yes	yes
MKS_60	Makouopsap	female	11				no				yes	0	0	negative			negative		present	yes				no							new	negative		9-15yrs	5-15yrs	9-25yrs	0		0	matched (3)	endline only	0	yes	1				0
7MKS2_279	Makouopsap	male	7			none					no								present	yes	someone as young	1-5 yrs	yes	yes	no				NOM-097	yes	old	negative		0-8yrs	5-15yrs	7				matched (3)	both	yes	yes
15MKS1_446	Makouopsap	female	25	Married	farming	primary	no				no				negative	negative			absent	no	self	> 5 yrs	yes	yes	yes	2017 & 2018				no	old	negative		16-25yrs	16-25yrs	9-25yrs				matched (3)	both	yes	yes	0
9NJG1_8	Njijia/Njigouet	male	23	Married	herding	none	yes	0	0	negative	no							negative	moved away		someone as absent	> 5 yrs	yes	yes	no				NOM-374	yes	moved away	negative		16-25yrs	16-25yrs	9-25yrs		0	0	matched (3)	baseline only	yes	0	1	0	0	0.0527875
8MKK1_107	Makakoun	female	50	Married	housewifery	none	yes	0	0	negative	yes	0	0	negative		positive	negative		present	yes	self	1-5 yrs	yes	no	yes	2018		yes	NOM-052	yes	old	negative		>40yrs	>40yrs	>25yrs	0	0	0	matched (3)	both	yes	yes	1	0	0	0.0527875	0	0
MKK_12	Makakoun	female	9				no				yes	0	0	negative			negative		present	yes				no							new	negative		9-15yrs	5-15yrs	9-25yrs	0		0	matched (3)	endline only	0	yes	1				0
MKS_80	Makouopsap	male	6								no								present	yes				no							new	negative		0-8yrs	5-15yrs	6				matched (3)	endline only	0	yes
10NJG1_528	Njijia/Njigouet	male	3								no								present	no	someone as young	born here		no					NOM-401		old	negative		0-8yrs	<5yrs	3				matched (3)	both	yes	yes
28MKS4_358	Makouopsap	male	11	Not married	herding	none	yes	0	0	negative	yes	0	0	negative			negative	negative	present	yes	someone as young	1-5 yrs	yes	yes	no				NOM-220	yes	old	negative		9-15yrs	5-15yrs	9-25yrs	0	0	0	matched (3)	both	yes	yes	1	0		0.0527875	0
NJG_13	Njijia/Njigouet	male	19				no				yes	0	0	negative			negative		present	yes				no							new	negative		16-25yrs	16-25yrs	9-25yrs	0		0	matched (3)	endline only	0	yes	1				0
8NJG1_409	Njijia/Njigouet	male	2								no								present	no	someone as young	born here		no							old	negative		0-8yrs	<5yrs	>25yrs				matched (3)	both	yes	yes
38MKS1_189	Makouopsap	female	90	Married	farming	none	no				no								present	no	self	1-5 yrs	no	no	no				NOM-160	no	old	negative		>40yrs	>40yrs	>25yrs				matched (3)	both	yes	yes	0
8NJG1_411	Njijia/Njigouet	female	5								no								present	yes	someone as absent	born here	no	no					NOM-369	yes	old	negative		0-8yrs	5-15yrs	5				matched (3)	both	yes	yes
4NJG1_159	Njijia/Njigouet	female	8			none					no								present	yes	someone as young	1-5 yrs	no	no	no					no	old	negative		0-8yrs	5-15yrs	8				matched (3)	both	yes	yes
35MKS1_277	Makouopsap	male	22	Married	farming	none	no				no	0	0		negative	negative			present	yes	self	1-5 yrs	yes	yes	yes	2017 & 2018				yes	old	negative		16-25yrs	16-25yrs	9-25yrs				matched (3)	both	yes	yes	0				0	0
17MKS1_285	Makouopsap	female	23	Not married	farming	secondary	yes	0	0	negative	no					positive			moved away		self	1-5 yrs	yes	yes	yes	2018		yes	NOM-351	yes	moved away	negative		16-25yrs	16-25yrs	9-25yrs		0	0	matched (3)	baseline only	yes	0	1	0	0	0.0527875
16MKS1_545	Makouopsap	female	30	Married	farming	primary	no				yes	0	0	negative		positive	positive		present	yes	self	born here	yes	yes	yes	2018				yes	old	positve		26-40yrs	26-40yrs	>25yrs	1		1	matched (3)	both	yes	yes	1				0	0
1MKS1_57	Makouopsap	male	41	Married	herding	none	yes	0	0	negative	no				negative	negative		negative	absent	no	someone as absent	1-5 yrs	yes	yes	yes	2017 & 2018			NOM-067	yes	old	negative		>40yrs	>40yrs	>25yrs		0	0	matched (3)	both	yes	yes	1	0	0	0.0527875
11NJG1_114	Njijia/Njigouet	male	25	Married	herding	none	yes	0	0	negative	no							negative	moved away		self	> 5 yrs	no	no	no				NOM-389	yes	moved away	negative		16-25yrs	16-25yrs	9-25yrs		0	0	matched (3)	baseline only	yes	0	1	0	0	0.0527875
MKK_17	Makakoun	male	20				no				yes			negative			negative		present	yes				no							new	negative		16-25yrs	16-25yrs	9-25yrs	0		0	matched (3)	endline only	0	yes	1
9MKK1_219	Makakoun	female	20	Married	farming	none	no				no								absent	no	someone as absent	1-5 yrs	no	no	no					yes	old	negative		16-25yrs	16-25yrs	9-25yrs				matched (3)	both	yes	yes	0
9MKK1_223	Makakoun	male	14	Not married	others	primary	no				no								absent	no	someone as absent	1-5 yrs	no	no	no					yes	old	negative		9-15yrs	5-15yrs	9-25yrs				matched (3)	both	yes	yes	0
7MKS1_309	Makouopsap	female	7			none					no								moved away		someone as young	1-5 yrs	yes	yes	no				NOM-093	yes	moved away	negative		0-8yrs	5-15yrs	7				matched (3)	baseline only	yes	0
9MKK1_222	Makakoun	male	30	Married	farming	none	no				no								absent	no	someone as absent	1-5 yrs	no	no	no					yes	old	negative		26-40yrs	26-40yrs	>25yrs				matched (3)	both	yes	yes	0
6NJG1_605	Njijia/Njigouet	male	0								no								present		someone as young	born here		no							old	negative		0-8yrs	<5yrs	0				matched (3)	both	yes	yes
9MKS1_287	Makouopsap	male	28	Not married	farming	primary	no				no								moved away		self	1-5 yrs	yes	yes	no				NOM-234	yes	moved away	negative		26-40yrs	26-40yrs	>25yrs				matched (3)	baseline only	yes	0	0
13MKS1_542	Makouopsap	female	23	Married	housewifery	none	yes	0	0	negative	no					negative		negative	moved away		self	1-5 yrs	yes	yes	yes	2018			NOM-126	no	moved away	negative		16-25yrs	16-25yrs	9-25yrs		0	0	matched (3)	baseline only	yes	0	1	0	0	0.0527875
6MKS1_585	Makouopsap	female	5								no								present	yes	someone as young	1-5 yrs	no	no						no	old	negative		0-8yrs	5-15yrs	5				matched (3)	both	yes	yes
MKK_19	Makakoun	female	14				no				yes	0	0	negative			negative		present	yes				no							new	negative		9-15yrs	5-15yrs	9-25yrs	0		0	matched (3)	endline only	0	yes	1				0
MKS_84	Makouopsap	female	4								no								present	no				no							new	negative		0-8yrs	<5yrs	4				matched (3)	endline only	0	yes
9NJG1_7	Njijia/Njigouet	male	55	Married	herding	none	no				no								moved away		someone as absent	> 5 yrs	no	no	no					no	moved away	negative		>40yrs	>40yrs	>25yrs				matched (3)	baseline only	yes	0	0
5NJG1_81	Njijia/Njigouet	female	4								no								moved away		someone as young	1-5 yrs		no					NOM-409		moved away	negative		0-8yrs	<5yrs	4				matched (3)	baseline only	yes	0
12MKK1_653	Makakoun	female	16	Married	housewifery	none	yes	0	0	negative	no							negative	present	no	someone as absent	1-5 yrs	yes	no	no				NOM-038	yes	old	negative		16-25yrs	16-25yrs	9-25yrs		0	0	matched (3)	both	yes	yes	1	0		0.0527875
7MKS1_304	Makouopsap	male	5								no								moved away		someone as young	1-5 yrs	no	no					NOM-096	yes	moved away	negative		0-8yrs	5-15yrs	5				matched (3)	baseline only	yes	0
14NJG1_466	Njijia/Njigouet	male	21	Not married	farming	primary	yes	0	0	negative	no								moved away		self	1-5 yrs	yes	no	no				NOM-490	yes	moved away	negative		16-25yrs	16-25yrs	9-25yrs		0	0	matched (3)	baseline only	yes	0	1	0	0	0.0527875
2MKS4_404	Makouopsap	female	35	Married	farming	none	yes	0	0	negative	no					negative		negative	moved away		self	1-5 yrs	yes	yes	yes	2018			NOM-103	yes	moved away	negative		26-40yrs	26-40yrs	>25yrs		0	0	matched (3)	baseline only	yes	0	1	0	0	0.0527875
18MKS1_296	Makouopsap	female	40	Married	housewifery	none	yes	0	0	negative	yes	0	0	negative		negative	negative	negative	present	yes	someone as absent	1-5 yrs	yes	yes	yes	2018			NOM-325	yes	old	negative		26-40yrs	26-40yrs	>25yrs	0	0	0	matched (3)	both	yes	yes	1	0	0	0.0527875	0	0
25MKS1_667	Makouopsap	male	41	Married	herding	none	no				yes	0	0	negative	negative	negative	positive		present	yes	self	1-5 yrs	yes	yes	yes	2017 & 2018				no	old	positve		>40yrs	>40yrs	>25yrs	1		1	matched (3)	both	yes	yes	1				0	0
MKK_14	Makakoun	female	17				no				yes	0	0	negative			negative		present	no				no							new	negative		16-25yrs	16-25yrs	9-25yrs	0		0	matched (3)	endline only	0	yes	1				0
22MKS1_142	Makouopsap	male	11	Not married	herding	none	no				yes	0	0	negative		negative	negative		present	yes	self	1-5 yrs	yes	yes	yes	2018			NOM-153	yes	old	negative		9-15yrs	5-15yrs	9-25yrs	0		0	matched (3)	both	yes	yes	1				0
MKK_16	Makakoun	male	25				no				yes	0	0	negative			negative		present	yes				no							new	negative		16-25yrs	16-25yrs	9-25yrs	0		0	matched (3)	endline only	0	yes	1				0	0
MKK_4	Makakoun	male	6								no								present	yes				no							new	negative		0-8yrs	5-15yrs	6				matched (3)	endline only	0	yes
MKK_18	Makakoun	male	26				no				no								moved away				no	no						no	moved away	negative		26-40yrs	26-40yrs	>25yrs				matched (3)	baseline only	yes	0	0
11MKK1_711	Makakoun	male	30	Not married	others	none	no				no					negative			moved away		someone as absent	1-5 yrs	yes	no	yes	2018				no	moved away	negative		26-40yrs	26-40yrs	>25yrs				matched (3)	baseline only	yes	0	0
32MKS1_451	Makouopsap	male	25	Not married	others	none	no				no								present	no	self	1-5 yrs	no	no	no				NOM-236	yes	old	negative		16-25yrs	16-25yrs	9-25yrs				matched (3)	both	yes	yes	0
57MKS1_579	Makouopsap	female	28	Married	housewifery	primary	no				no								absent	no	self	1-5 yrs	yes	yes	no					yes	old	negative		26-40yrs	26-40yrs	>25yrs				matched (3)	both	yes	yes	0
MKK_21	Makakoun	male	18				no				yes	0	0	negative			negative		present	yes				no							new	negative		16-25yrs	16-25yrs	9-25yrs	0		0	matched (3)	endline only	0	yes	1				0
13MKS1_533	Makouopsap	female	5								no								moved away		someone as young	born here	no	no					NOM-129	yes	moved away	negative		0-8yrs	5-15yrs	5				matched (3)	baseline only	yes	0
41MKS1_256	Makouopsap	female	11	Not married		none	no				yes	0	0	negative			negative		present	yes	someone as young	1-5 yrs	yes	yes	no					no	old	negative		9-15yrs	5-15yrs	9-25yrs	0		0	matched (3)	both	yes	yes	1				0
10MKK1_52	Makakoun	female	65	Married		none	no				no					negative			moved away		self	> 5 yrs	yes	no	yes	2018				no	moved away	negative		>40yrs	>40yrs	>25yrs				matched (3)	baseline only	yes	0	0
8NJG1_408	Njijia/Njigouet	male	7			none					no								moved away		someone as young	> 5 yrs	yes	yes	no				NOM-381	yes	moved away	negative		0-8yrs	5-15yrs	7				matched (3)	baseline only	yes	0
5MKK1_503	Makakoun	female	47	Married	farming	none	yes	0	0	negative	yes	0	0	negative		negative	negative	negative	present	yes	self	1-5 yrs	yes	no	yes	2018			NOM-008	no	old	negative		>40yrs	>40yrs	>25yrs	0	0	0	matched (3)	both	yes	yes	1	0	0	0.0527875	0	0
35MKS1_275	Makouopsap	male	17	Married	farming	none	no				yes	0	0	negative		negative	negative		present	yes	self	1-5 yrs	yes	yes	yes	2018			NOM-148	yes	old	negative		16-25yrs	16-25yrs	9-25yrs	0		0	matched (3)	both	yes	yes	1				0
MKK_8	Makakoun	female	17				no				yes	0	0	negative			negative		present	yes				no							new	negative		16-25yrs	16-25yrs	9-25yrs	0		0	matched (3)	endline only	0	yes	1				0
MKK_9	Makakoun	female	20				no				yes	0	0	negative			negative		present	no				no							new	negative		16-25yrs	16-25yrs	9-25yrs	0		0	matched (3)	endline only	0	yes	1				0	0
13MKK1_719	Makakoun	female	12	Not married	others	none	no				yes	0	0	negative	negative	negative	negative		present	yes	self	1-5 yrs	yes	no	yes	2017 & 2018			NOM-037	yes	old	negative		9-15yrs	5-15yrs	9-25yrs	0		0	matched (3)	both	yes	yes	1				0
54MKS2_174	Makouopsap	female	7			none					no								present	yes	someone as young	born here	yes	yes	no				NOM-338	yes	old	negative		0-8yrs	5-15yrs	7				matched (3)	both	yes	yes
8MKK1_105	Makakoun	male	77	Married	farming	none	no				no					negative			present	yes	self	> 5 yrs	no	no	yes	2018				no	old	negative		>40yrs	>40yrs	>25yrs				matched (3)	both	yes	yes	0
5NJG2_88	Njijia/Njigouet	male	6			none					no								moved away		someone as young	1-5 yrs	yes	no	no				NOM-394	yes	moved away	negative		0-8yrs	5-15yrs	6				matched (3)	baseline only	yes	0
41MKS1_249	Makouopsap	female	16	Not married	housewifery	none	no				no								moved away		someone as absent	1-5 yrs	yes	yes	no				NOM-173	yes	moved away	negative		16-25yrs	16-25yrs	9-25yrs				matched (3)	baseline only	yes	0	0
15NJG2_638	Njijia/Njigouet	female	40	Married	housewifery	none	yes	0	0	negative	yes	0	0	negative			negative		present	yes	self	born here	yes	no	no				NOM-460	yes	old	negative		26-40yrs	26-40yrs	>25yrs	0	0	0	matched (3)	both	yes	yes	1	0	0	0.0527875	0	0
22MKS1_140	Makouopsap	male	5								no								present	yes	someone as young	1-5 yrs	no	no					NOM-195	yes	old	negative		0-8yrs	5-15yrs	5				matched (3)	both	yes	yes
NJG_16	Njijia/Njigouet	male	29				no				no								present	yes				no							new	negative		26-40yrs	26-40yrs	>25yrs				matched (3)	endline only	0	yes	0
22MKS2_151	Makouopsap	male	6			none					no								present	yes	someone as young	1-5 yrs	yes	yes	no				NOM-194	yes	old	negative		0-8yrs	5-15yrs	6				matched (3)	both	yes	yes
11MKS2_98	Makouopsap	female	25	Married	housewifery	none	yes	0	0	negative	no					negative		negative	absent	no	self	1-5 yrs	yes	yes	yes	2018			NOM-273	no	old	negative		16-25yrs	16-25yrs	9-25yrs		0	0	matched (3)	both	yes	yes	1	0	0	0.0527875
35MKS1_276	Makouopsap	male	29	Married	farming	primary	no				no								moved away		self	1-5 yrs	yes	no	no					yes	moved away	negative		26-40yrs	26-40yrs	>25yrs				matched (3)	baseline only	yes	0	0
32MKS1_449	Makouopsap	male	40	Married	farming	none	yes	0	0	negative	yes	0	0	negative		positive	negative	negative	present	yes	self	1-5 yrs	yes	yes	yes	2018		yes	NOM-320	yes	old	negative		26-40yrs	26-40yrs	>25yrs	0	0	0	matched (3)	both	yes	yes	1	0	0	0.0527875	0	0
6NJG1_600	Njijia/Njigouet	female	10			none	no				yes	0	0	negative			negative		present	yes	someone as young	1-5 yrs	yes	no	no					yes	old	negative		9-15yrs	5-15yrs	9-25yrs	0		0	matched (3)	both	yes	yes	1				0
51MKS2_130	Makouopsap	female	41	Married	housewifery	none	yes	0	0	negative	no							negative	moved away		self	> 5 yrs	no	no	no				NOM-274	yes	moved away	negative		>40yrs	>40yrs	>25yrs		0	0	matched (3)	baseline only	yes	0	1	0	0	0.0527875
7MKS1_303	Makouopsap	female	45	Married	farming	none	yes	0	0	negative	no							negative	moved away		self	1-5 yrs	yes	yes	no				NOM-098	yes	moved away	negative		>40yrs	>40yrs	>25yrs		0	0	matched (3)	baseline only	yes	0	1	0	0	0.0527875
MKS_28	Makouopsap	male	27				no				yes	0	0	negative			negative		present	yes				no							new	negative		26-40yrs	26-40yrs	>25yrs	0		0	matched (3)	endline only	0	yes	1				0	0
42MKS1_46	Makouopsap	male	7			none					no								moved away		someone as young	1-5 yrs	yes	yes	no				NOM-343	yes	moved away	negative		0-8yrs	5-15yrs	7				matched (3)	baseline only	yes	0
41MKS1_258	Makouopsap	female	19	Married	housewifery	none	no				yes	0	0	negative			negative		present	yes	self	1-5 yrs	yes	yes	no				NOM-172	no	old	negative		16-25yrs	16-25yrs	9-25yrs	0		0	matched (3)	both	yes	yes	1				0
41MKS1_239	Makouopsap	female	1								no								present	no	someone as young	born here		no							old	negative		0-8yrs	<5yrs	9-25yrs				matched (3)	both	yes	yes
5MKK1_504	Makakoun	female	3				no				no								present	yes	someone as young	born here	no	no					NOM-010		old	negative		0-8yrs	<5yrs	3				matched (3)	both	yes	yes
28MKS5_368	Makouopsap	female	4								no								present	no	someone as young	born here		no					NOM-256		old	negative		0-8yrs	<5yrs	4				matched (3)	both	yes	yes
MKS_33	Makouopsap	male	20				no				yes	0	0	negative			negative		present	yes				no							new	negative		16-25yrs	16-25yrs	9-25yrs	0		0	matched (3)	endline only	0	yes	1				0	0
40MKS1_571	Makouopsap	male	35	Married	herding	none	no				no								present	no	someone as absent	1-5 yrs	no	no	no					yes	old	negative		26-40yrs	26-40yrs	>25yrs				matched (3)	both	yes	yes	0
MKS_36	Makouopsap	female	25				no				yes	0	0	negative			negative		present	yes				no							new	negative		16-25yrs	16-25yrs	9-25yrs	0		0	matched (3)	endline only	0	yes	1				0	0
12NJG1_472	Njijia/Njigouet	male	6			none					no								present	yes	someone as young	born here	no	no	no				NOM-415	yes	old	negative		0-8yrs	5-15yrs	6				matched (3)	both	yes	yes
MKS_75	Makouopsap	male	9				no				yes			negative			negative		present	yes				no							new	negative		9-15yrs	5-15yrs	9-25yrs	0		0	matched (3)	endline only	0	yes	1
43MKS1_13	Makouopsap	male	40	Married	farming	primary	yes	0	0	negative	yes	0	0	negative			negative	negative	present	yes	self	1-5 yrs	yes	no	no				NOM-357	yes	old	negative		26-40yrs	26-40yrs	>25yrs	0	0	0	matched (3)	both	yes	yes	1	0	0	0.0527875	0	0
MKS_4	Makouopsap	male	15				no				yes	0	0	negative			negative		present	yes				no							new	negative		9-15yrs	5-15yrs	9-25yrs	0		0	matched (3)	endline only	0	yes	1				0
11MKS2_100	Makouopsap	male	4								no								present	yes	someone as young	born here		no					NOM-304		old	negative		0-8yrs	<5yrs	4				matched (3)	both	yes	yes
10NJG1_527	Njijia/Njigouet	female	50	Married	housewifery	none	yes	0	0	negative	no							negative	present	yes	self	> 5 yrs	no	no	no				NOM-373	yes	old	negative		>40yrs	>40yrs	>25yrs		0	0	matched (3)	both	yes	yes	1	0	0	0.0527875
28MKS2_339	Makouopsap	female	19	Not married	farming	none	yes	0	0	negative	no							negative	absent	no	someone as absent	1-5 yrs	yes	yes	no				NOM-248	yes	old	negative		16-25yrs	16-25yrs	9-25yrs		0	0	matched (3)	both	yes	yes	1	0		0.0527875
MKK_13	Makakoun	male	18				no				yes	0	0	negative			negative		present	yes				no							new	negative		16-25yrs	16-25yrs	9-25yrs	0		0	matched (3)	endline only	0	yes	1				0
41MKS1_237	Makouopsap	male	25	Married	herding	none	no				yes	0	0	negative		negative	negative		present	yes	someone as absent	1-5 yrs	yes	yes	yes	2018				no	old	negative		16-25yrs	16-25yrs	9-25yrs	0		0	matched (3)	both	yes	yes	1				0	0
MKS_53	Makouopsap	male	28				no				yes	0	1	positive					present	yes				no							new	positve		26-40yrs	26-40yrs	>25yrs	1		1	matched (3)	endline only	0	yes	1				0.5	0.5
MKK_10	Makakoun	female	19				no				yes	0	0	negative			negative		present	no				no							new	negative		16-25yrs	16-25yrs	9-25yrs	0		0	matched (3)	endline only	0	yes	1				0
7NJG1_40	Njijia/Njigouet	female	17	Married	housewifery	none	no				no								moved away		self	1-5 yrs	yes	no	no					no	moved away	negative		16-25yrs	16-25yrs	9-25yrs				matched (3)	baseline only	yes	0	0
MKS_48	Makouopsap	male	65				no				yes	0	0	positive					present	yes				no							new	positve		>40yrs	>40yrs	>25yrs	1		1	matched (3)	endline only	0	yes	1				0	0
2NJG1_196	Njijia/Njigouet	male	46	Married	herding	none	no				yes	0	0	negative			negative		present	no	someone as absent	1-5 yrs	yes	yes	no					yes	old	negative		>40yrs	>40yrs	>25yrs	0		0	matched (3)	both	yes	yes	1				0	0
53MKS2_695	Makouopsap	male	5								no								moved away		someone as young	1-5 yrs	no	no					NOM-295	yes	moved away	negative		0-8yrs	5-15yrs	5				matched (3)	baseline only	yes	0
14NJG1_464	Njijia/Njigouet	male	29	Married	farming	tertiary	yes	0	0	negative	yes	0	0	negative					present	yes	self	1-5 yrs	yes	no	no				NOM-494	yes	old	negative		26-40yrs	26-40yrs	>25yrs	0	0	0	matched (3)	both	yes	yes	1	0	0	0.0527875	0	0
52MKS1_706	Makouopsap	female	45	Married	housewifery	none	no				no								moved away		self	1-5 yrs	yes	yes	no					yes	moved away	negative		>40yrs	>40yrs	>25yrs				matched (3)	baseline only	yes	0	0
6MKS1_581	Makouopsap	female	41	Married	farming	primary	yes	0	0	negative	no				negative	positive		negative	absent	no	someone as absent	born here	yes	yes	yes	2017 & 2018		yes	NOM-348	no	old	negative		>40yrs	>40yrs	>25yrs		0	0	matched (3)	both	yes	yes	1	0	0	0.0527875
3NJG1_436	Njijia/Njigouet	female	36	Married	farming	primary	no				no								absent	no	someone as absent	> 5 yrs	yes	no	no					yes	old	negative		26-40yrs	26-40yrs	>25yrs				matched (3)	both	yes	yes	0
16MKS1_552	Makouopsap	male	48	Married	farming	primary	yes	0	0	negative	yes			negative	negative	negative	negative	positive	present	yes	someone as absent	1-5 yrs	yes	yes	yes	2017 & 2018			NOM-313	yes	old	positve		>40yrs	>40yrs	>25yrs	0	1	1	matched (3)	both	yes	yes	1	0	0	0.0527875
MKS_56	Makouopsap	male	15				no				yes			negative			negative		present	yes				no							new	negative		9-15yrs	5-15yrs	9-25yrs	0		0	matched (3)	endline only	0	yes	1
5NJG1_80	Njijia/Njigouet	male	10		herding	none	no				no								moved away		someone as absent	1-5 yrs	yes	no	no					no	moved away	negative		9-15yrs	5-15yrs	9-25yrs				matched (3)	baseline only	yes	0	0
28MKS4_362	Makouopsap	female	6			none					no								present	yes	someone as young	1-5 yrs	yes	yes	no				NOM-253	yes	old	negative		0-8yrs	5-15yrs	6				matched (3)	both	yes	yes
40MKS1_566	Makouopsap	male	3								no								present	no	someone as young	born here		no							old	negative		0-8yrs	<5yrs	3				matched (3)	both	yes	yes
14NJG1_465	Njijia/Njigouet	male	13	Not married	farming	primary	yes	0	0	negative	no								moved away		self	1-5 yrs	yes	yes	no				NOM-454	yes	moved away	negative		9-15yrs	5-15yrs	9-25yrs		0	0	matched (3)	baseline only	yes	0	1	0		0.0527875
MKS_35	Makouopsap	male	13				no				yes	0	0	negative			negative		present	yes				no							new	negative		9-15yrs	5-15yrs	9-25yrs	0		0	matched (3)	endline only	0	yes	1				0
10NJG1_525	Njijia/Njigouet	female	7			none					no								moved away		someone as young	> 5 yrs	no	no	no				NOM-412	yes	moved away	negative		0-8yrs	5-15yrs	7				matched (3)	baseline only	yes	0
51MKS1_123	Makouopsap	male	61	Married	herding	none	no				no								moved away		self	> 5 yrs	no	no	no					yes	moved away	negative		>40yrs	>40yrs	>25yrs				matched (3)	baseline only	yes	0	0
43MKS1_11	Makouopsap	female	3								no								present	no	someone as young	1-5 yrs		no					NOM-336		old	negative		0-8yrs	<5yrs	3				matched (3)	both	yes	yes
16MKS1_550	Makouopsap	female	3								no								present	no	someone as young	born here		no							old	negative		0-8yrs	<5yrs	3				matched (3)	both	yes	yes
7MKS2_282	Makouopsap	male	5								no								present	yes	someone as young	1-5 yrs	no	no					NOM-095	yes	old	negative		0-8yrs	5-15yrs	5				matched (3)	both	yes	yes
22MKS1_145	Makouopsap	male	9			none	no				no								present	yes	someone as absent	1-5 yrs	yes	yes	no				NOM-191	yes	old	negative		9-15yrs	5-15yrs	9-25yrs				matched (3)	both	yes	yes	0
12MKK1_651	Makakoun	female	2								no								present	no	someone as young	born here	no	no						yes	old	negative		0-8yrs	<5yrs	>25yrs				matched (3)	both	yes	yes
13MKK1_720	Makakoun	male	0								no								present		someone as young	born here	no	no							old	negative		0-8yrs	<5yrs	0				matched (3)	both	yes	yes
52MKS1_705	Makouopsap	female	10			none	no				no								moved away		someone as young	1-5 yrs	yes	yes	no					yes	moved away	negative		9-15yrs	5-15yrs	9-25yrs				matched (3)	baseline only	yes	0	0
NJG_9	Njijia/Njigouet	female	33				no				yes	0	0	negative			negative		present	yes				no							new	negative		26-40yrs	26-40yrs	>25yrs	0		0	matched (3)	endline only	0	yes	1				0	0
15NJG1_648	Njijia/Njigouet	male	7			none					no								present	no	someone as young	born here	yes	no	no					yes	old	negative		0-8yrs	5-15yrs	7				matched (3)	both	yes	yes
51MKS3_134	Makouopsap	female	15	Not married		none	yes	0	0	negative	no							negative	moved away		someone as young	> 5 yrs	no	no	no				NOM-277	yes	moved away	negative		9-15yrs	5-15yrs	9-25yrs		0	0	matched (3)	baseline only	yes	0	1	0		0.0527875
37MKS1_598	Makouopsap	male	26	Married	farming	primary	yes	0	0	negative	no							negative	absent	no	self	1-5 yrs	yes	yes	no				NOM-144	yes	old	negative		26-40yrs	26-40yrs	>25yrs		0	0	matched (3)	both	yes	yes	1	0	0	0.0527875
MKS_87	Makouopsap	male	12				no				no								present	yes				no							new	negative		9-15yrs	5-15yrs	9-25yrs				matched (3)	endline only	0	yes	0
MKS_73	Makouopsap	male	35				no				yes	0	0	negative			negative		present	yes				no							new	negative		26-40yrs	26-40yrs	>25yrs	0		0	matched (3)	endline only	0	yes	1				0	0
6NJG2_609	Njijia/Njigouet	female	8			none					no								absent	no	someone as young	1-5 yrs	yes	no	no					yes	old	negative		0-8yrs	5-15yrs	8				matched (3)	both	yes	yes
32MKS1_450	Makouopsap	female	38	Married	farming	primary	no				yes	0	0	negative			negative		present	yes	self	> 5 yrs	yes	yes	no					yes	old	negative		26-40yrs	26-40yrs	>25yrs	0		0	matched (3)	both	yes	yes	1				0	0
MKS_78	Makouopsap	male	7								no								present	yes				no							new	negative		0-8yrs	5-15yrs	7				matched (3)	endline only	0	yes
3NJG1_437	Njijia/Njigouet	male	35	Not married	farming	primary	no				no								absent	no	self	1-5 yrs	yes	no	no					yes	old	negative		26-40yrs	26-40yrs	>25yrs				matched (3)	both	yes	yes	0
15NJG2_639	Njijia/Njigouet	male	15	Not married	herding	none	no	0	0		yes	0	0	negative			negative		present	yes	someone as absent	born here	yes	no	no				NOM-475	yes	old	negative		9-15yrs	5-15yrs	9-25yrs	0		0	matched (3)	both	yes	yes	1	0		0.0527875	0
41MKS1_242	Makouopsap	female	14	Not married		none	no				yes	0	0	negative			negative		present	yes	someone as absent	1-5 yrs	yes	yes	no				NOM-174	yes	old	negative		9-15yrs	5-15yrs	9-25yrs	0		0	matched (3)	both	yes	yes	1				0
10MKS1_685	Makouopsap	male	51	Divorced	others	primary	no				no					positive			moved away		self	> 5 yrs	yes	yes	yes	2018		yes		no	moved away	negative		>40yrs	>40yrs	>25yrs				matched (3)	baseline only	yes	0	0
MKS_44	Makouopsap	male	12				no				yes	0	0	negative			negative		present	yes				no							new	negative		9-15yrs	5-15yrs	9-25yrs	0		0	matched (3)	endline only	0	yes	1				0
13MKS1_541	Makouopsap	male	1								no								moved away		someone as young	born here		no							moved away	negative		0-8yrs	<5yrs	9-25yrs				matched (3)	baseline only	yes	0
MKS_86	Makouopsap	female	20				no				yes	0	0	negative			negative		present	yes				no							new	negative		16-25yrs	16-25yrs	9-25yrs	0		0	matched (3)	endline only	0	yes	1				0	0
MKS_71	Makouopsap	female	37				no				no								present	no				no							new	negative		26-40yrs	26-40yrs	>25yrs				matched (3)	endline only	0	yes	0
12MKS2_494	Makouopsap	male	2								no								present	yes	someone as young	born here		no							old	negative		0-8yrs	<5yrs	>25yrs				matched (3)	both	yes	yes
6NJG2_607	Njijia/Njigouet	male	28	Married	herding	none	no				no								moved away		someone as absent	1-5 yrs	yes	no	no					no	moved away	negative		26-40yrs	26-40yrs	>25yrs				matched (3)	baseline only	yes	0	0
3MKK2_74	Makakoun	female	3		herding						no								present	yes	someone as young	born here	no	no					NOM-019		old	negative		0-8yrs	<5yrs	3				matched (3)	both	yes	yes
28MKS5_365	Makouopsap	female	20	Married	housewifery	none	yes	0	0	negative	no							negative	moved away		someone as absent	1-5 yrs	yes	yes	no				NOM-251	no	moved away	negative		16-25yrs	16-25yrs	9-25yrs		0	0	matched (3)	baseline only	yes	0	1	0	0	0.0527875
14MKS1_559	Makouopsap	female	1								no								present	no	someone as young	born here		no							old	negative		0-8yrs	<5yrs	9-25yrs				matched (3)	both	yes	yes
3MKK2_73	Makakoun	female	6		herding	none					no					negative			present	yes	someone as young	> 5 yrs	no	no	yes	2018			NOM-018	yes	old	negative		0-8yrs	5-15yrs	6				matched (3)	both	yes	yes
10MKS1_684	Makouopsap	male	55	Married	others	primary	no				no					positive			moved away		someone as absent	born here	yes	yes	yes	2018		yes		no	moved away	negative		>40yrs	>40yrs	>25yrs				matched (3)	baseline only	yes	0	0
8NJG1_410	Njijia/Njigouet	female	6			none					no								absent	no	someone as young	born here	no	no	no				NOM-380	yes	old	negative		0-8yrs	5-15yrs	6				matched (3)	both	yes	yes
13MKS1_535	Makouopsap	female	3								no								moved away		someone as young	born here		no					NOM-134		moved away	negative		0-8yrs	<5yrs	3				matched (3)	baseline only	yes	0
40MKS1_573	Makouopsap	male	7			none					no								absent	no	someone as young	1-5 yrs	no	no	no				NOM-158	yes	old	negative		0-8yrs	5-15yrs	7				matched (3)	both	yes	yes
25MKS1_664	Makouopsap	male	18	Not married	herding	none	yes	0	0	negative	no					negative		negative	absent	no	someone as absent	1-5 yrs	yes	yes	yes	2018			NOM-201	yes	old	negative		16-25yrs	16-25yrs	9-25yrs		0	0	matched (3)	both	yes	yes	1	0		0.0527875
12MKK1_652	Makakoun	male	27	Married	herding	none	no				no								present	yes	someone as absent	1-5 yrs	yes	no	no					yes	old	negative		26-40yrs	26-40yrs	>25yrs				matched (3)	both	yes	yes	0
3MKK1_64	Makakoun	female	28	Married	herding	none	no				yes	0	0	negative	negative	positive	negative		present	yes	someone as absent	> 5 yrs	yes	no	yes	2017 & 2018		no		no	old	negative		26-40yrs	26-40yrs	>25yrs	0		0	matched (3)	both	yes	yes	1				0	0
51MKS1_126	Makouopsap	female	7			none					no								moved away		someone as young	> 5 yrs	no	no	no				NOM-286	yes	moved away	negative		0-8yrs	5-15yrs	7				matched (3)	baseline only	yes	0
MKS_66	Makouopsap	female	18				no				yes	0	0	negative			negative		present	yes				no							new	negative		16-25yrs	16-25yrs	9-25yrs	0		0	matched (3)	endline only	0	yes	1				0
11MKK1_712	Makakoun	male	20	Not married	herding	none	no				no								moved away		self	1-5 yrs	no	no	no					yes	moved away	negative		16-25yrs	16-25yrs	9-25yrs				matched (3)	baseline only	yes	0	0
MKS_47	Makouopsap	male	40				no				yes	0	0	negative			negative		present	yes				no							new	negative		26-40yrs	26-40yrs	>25yrs	0		0	matched (3)	endline only	0	yes	1				0	0
13NJG1_633	Njijia/Njigouet	male	61	Married	herding	none	no				no								absent	no	self	> 5 yrs	yes	no	no				NOM-424	no	old	negative		>40yrs	>40yrs	>25yrs				matched (3)	both	yes	yes	0
MKS_70	Makouopsap	male	6								no								present	yes				no							new	negative		0-8yrs	5-15yrs	6				matched (3)	endline only	0	yes
3MKK1_65	Makakoun	male	59	Married	herding	none	yes	0	0	negative	yes	0	0	negative	negative	positive	negative	negative	present	yes	self	> 5 yrs	yes	no	yes	2017 & 2018		yes	NOM-007	yes	old	negative		>40yrs	>40yrs	>25yrs	0	0	0	matched (3)	both	yes	yes	1	0	0	0.0527875	0	0
5NJG2_83	Njijia/Njigouet	female	2								no								moved away		someone as young	born here		no					NOM-393		moved away	negative		0-8yrs	<5yrs	>25yrs				matched (3)	baseline only	yes	0
13NJG1_636	Njijia/Njigouet	male	1								no								died		someone as young	born here		no							died	negative		0-8yrs	<5yrs	9-25yrs				matched (3)	baseline only	yes	0
13NJG1_627	Njijia/Njigouet	female	17	Married	farming	none	yes	0	0	negative	yes	0	0	negative			negative		present	no	someone as absent	> 5 yrs	no	no	no				NOM-455	yes	old	negative		16-25yrs	16-25yrs	9-25yrs	0	0	0	matched (3)	both	yes	yes	1	0		0.0527875	0
28MKS2_335	Makouopsap	female	85	Married		none	no				no								present	no	someone as absent	1-5 yrs	yes	yes	no					no	old	negative		>40yrs	>40yrs	>25yrs				matched (3)	both	yes	yes	0
13NJG1_635	Njijia/Njigouet	male	20	Not married	herding	none	yes	0	0	negative	no								moved away		someone as absent	> 5 yrs	no	no	no				NOM-485	no	moved away	negative		16-25yrs	16-25yrs	9-25yrs		0	0	matched (3)	baseline only	yes	0	1	0	0	0.0527875
36MKS1_262	Makouopsap	female	3								no								moved away		someone as young	born here		no							moved away	negative		0-8yrs	<5yrs	3				matched (3)	baseline only	yes	0
29MKS1_509	Makouopsap	female	18	Married	housewifery	none	no				yes	0	0	negative			negative		present	no	someone as absent	1-5 yrs	yes	yes	no					no	old	negative		16-25yrs	16-25yrs	9-25yrs	0		0	matched (3)	both	yes	yes	1				0
3MKK2_736	Makakoun	female	38		housewifery		yes	0	0	negative	no							negative	present	yes			no	no					NOM-011	no	old	negative		26-40yrs	26-40yrs	>25yrs		0	0	matched (3)	both	yes	yes	1	0	0	0.0527875
MKS_57	Makouopsap	male	15				no				yes			negative			negative		present	yes				no							new	negative		9-15yrs	5-15yrs	9-25yrs	0		0	matched (3)	endline only	0	yes	1
13NJG1_634	Njijia/Njigouet	male	26	Married	herding	none	yes	0	0	negative	yes	0	0	negative			negative		present	yes	self	> 5 yrs	yes	no	no				NOM-471	yes	old	negative		26-40yrs	26-40yrs	>25yrs	0	0	0	matched (3)	both	yes	yes	1	0	0	0.0527875	0	0
35MKS1_272	Makouopsap	female	60	Married	farming	none	yes	0	0	negative	no					negative			present	yes	someone as absent	1-5 yrs	yes	yes	yes	2018			NOM-138	yes	old	negative		>40yrs	>40yrs	>25yrs		0	0	matched (3)	both	yes	yes	1	0	0	0.0527875
35MKS1_271	Makouopsap	male	2								no								moved away		someone as young	born here		no							moved away	negative		0-8yrs	<5yrs	>25yrs				matched (3)	baseline only	yes	0
11MKK1_714	Makakoun	male	23	Not married	herding	none	no				no								moved away		self	1-5 yrs	no	no	no				NOM-061	yes	moved away	negative		16-25yrs	16-25yrs	9-25yrs				matched (3)	baseline only	yes	0	0
9NJG1_6	Njijia/Njigouet	female	7			none					no								moved away		someone as absent	> 5 yrs	yes	yes	no				NOM-331	no	moved away	negative		0-8yrs	5-15yrs	7				matched (3)	baseline only	yes	0
1MKK1_423	Makakoun	female	15	Not married	others	none	no				no								present	no	self	1-5 yrs	no	no	no					yes	old	negative		9-15yrs	5-15yrs	9-25yrs				matched (3)	both	yes	yes	0
32MKS1_452	Makouopsap	male	45	Married	others	primary	yes	0	0	negative	yes	0	0	negative	positive	positive	negative	negative	present	yes	self	> 5 yrs	yes	yes	yes	2017 & 2018	yes	yes	NOM-310	yes	old	negative		>40yrs	>40yrs	>25yrs	0	0	0	matched (3)	both	yes	yes	1	0	0	0.0527875	0	0
34MKS1_186	Makouopsap	male	1								no								present	no	someone as young	born here		no							old	negative		0-8yrs	<5yrs	9-25yrs				matched (3)	both	yes	yes
25MKS3_679	Makouopsap	female	21	Married	housewifery	none	yes	0	0	negative	yes	0	0	negative			negative	negative	present	no	someone as absent	1-5 yrs	yes	yes	no				NOM-187	yes	old	negative		16-25yrs	16-25yrs	9-25yrs	0	0	0	matched (3)	both	yes	yes	1	0	0	0.0527875	0	0
41MKS1_257	Makouopsap	male	18	Not married		none	no				no					negative			absent	no	self	1-5 yrs	yes	yes	yes	2018				no	old	negative		16-25yrs	16-25yrs	9-25yrs				matched (3)	both	yes	yes	0
NJG_1	Njijia/Njigouet	male	10				no				yes	0	0	negative			negative		present	yes				no							new	negative		9-15yrs	5-15yrs	9-25yrs	0		0	matched (3)	endline only	0	yes	1				0
5MKK1_502	Makakoun	male	58	Married	farming	none	yes	0	0	negative	no							negative	absent	no	someone as absent	1-5 yrs	yes	no	no				NOM-024	yes	old	negative		>40yrs	>40yrs	>25yrs		0	0	matched (3)	both	yes	yes	1	0	0	0.0527875
33MKS2_293	Makouopsap	female	16	Married	housewifery	none	no				no								present	yes	self	1-5 yrs	yes	no	no					no	old	negative		16-25yrs	16-25yrs	9-25yrs				matched (3)	both	yes	yes	0
15MKS1_447	Makouopsap	male	1								no								absent		someone as young	born here		no							old	negative		0-8yrs	<5yrs	9-25yrs				matched (3)	both	yes	yes
33MKS2_291	Makouopsap	male	13	Not married		none	no				yes	0	0	negative			negative		present	yes	someone as young	1-5 yrs	yes	no	no				NOM-146	yes	old	negative		9-15yrs	5-15yrs	9-25yrs	0		0	matched (3)	both	yes	yes	1				0
51MKS1_124	Makouopsap	male	15	Not married		none	no				no								moved away		someone as young	> 5 yrs	no	no	no					yes	moved away	negative		9-15yrs	5-15yrs	9-25yrs				matched (3)	baseline only	yes	0	0
33MKS2_289	Makouopsap	male	5								no								present	no	someone as young	1-5 yrs	no	no						yes	old	negative		0-8yrs	5-15yrs	5				matched (3)	both	yes	yes
11MKK1_710	Makakoun	male	25	Married	herding	none	yes	0	0	negative	yes	0	0	negative		negative	negative		present	yes	self	1-5 yrs	yes	no	yes	2018			NOM-059	yes	old	negative		16-25yrs	16-25yrs	9-25yrs	0	0	0	matched (3)	both	yes	yes	1	0	0	0.0527875	0	0
22MKS1_144	Makouopsap	female	10			none	no				yes			negative			positive		present	yes	someone as absent	1-5 yrs	yes	yes	no				NOM-190	yes	old	positve		9-15yrs	5-15yrs	9-25yrs	1		1	matched (3)	both	yes	yes	1
MKS_8	Makouopsap	female	13				no				yes	0	0	negative			negative		present	yes				no							new	negative		9-15yrs	5-15yrs	9-25yrs	0		0	matched (3)	endline only	0	yes	1				0
3MKK2_71	Makakoun	female	13	Not married	herding	primary	yes	0	0	negative	yes	0	0	negative		positive	positive	positive	present	yes	self	> 5 yrs	yes	no	yes	2018		no	NOM-022	yes	old	positive		9-15yrs	5-15yrs	9-25yrs	1	1	1	matched (3)	both	yes	yes	1	0		0.0527875	0
NJG_14	Njijia/Njigouet	male	9				no				no								present	yes				no							new	negative		9-15yrs	5-15yrs	9-25yrs				matched (3)	endline only	0	yes	0
32MKS1_457	Makouopsap	male	30	Not married	farming	primary	no				no								moved away		self	1-5 yrs	no	no	no					no	moved away	negative		26-40yrs	26-40yrs	>25yrs				matched (3)	baseline only	yes	0	0
3MKK2_69	Makakoun	female	9		herding	primary	yes	0	0	negative	yes	0	0	negative		negative	negative	negative	present	yes	someone as young	> 5 yrs	yes	no	yes	2018			NOM-014	yes	old	negative		9-15yrs	5-15yrs	9-25yrs	0	0	0	matched (3)	both	yes	yes	1	0		0.0527875	0
MKS_2	Makouopsap	male	35				no				yes			negative			negative		present	yes				no							new	negative		26-40yrs	26-40yrs	>25yrs	0		0	matched (3)	endline only	0	yes	1
MKS_62	Makouopsap	female	27				no				yes	0	0	negative			negative		present	no				no							new	negative		26-40yrs	26-40yrs	>25yrs	0		0	matched (3)	endline only	0	yes	1				0	0
3NJG1_431	Njijia/Njigouet	male	29	Not married	farming	secondary	yes	0	0	negative	no							negative	moved away		self	1-5 yrs	no	no	no				NOM-361	yes	moved away	negative		26-40yrs	26-40yrs	>25yrs		0	0	matched (3)	baseline only	yes	0	1	0	0	0.0527875
12MKS1_490	Makouopsap	male	41	Married	herding	none	yes	0	0	negative	no					negative		negative	present	yes	self	1-5 yrs	yes	yes	yes	2018			NOM-268	yes	old	negative		>40yrs	>40yrs	>25yrs		0	0	matched (3)	both	yes	yes	1	0	0	0.0527875
24MKS1_497	Makouopsap	female	3				no				no								moved away		someone as young	born here		no					NOM-213		moved away	negative		0-8yrs	<5yrs	3				matched (3)	baseline only	yes	0
MKK_11	Makakoun	female	10				no				yes	0		negative			negative		present	yes				no							new	negative		9-15yrs	5-15yrs	9-25yrs	0		0	matched (3)	endline only	0	yes	1
11MKS1_89	Makouopsap	female	25	Married	housewifery	none	no				no					positive			absent	no	self	1-5 yrs	yes	yes	yes	2018		yes	NOM-267	no	old	negative		16-25yrs	16-25yrs	9-25yrs				matched (3)	both	yes	yes	0
2NJG2_205	Njijia/Njigouet	female	9		others	primary	no				no								present	yes	someone as absent	1-5 yrs	yes	yes	no					yes	old	negative		9-15yrs	5-15yrs	9-25yrs				matched (3)	both	yes	yes	0
28MKS5_369	Makouopsap	male	6			none					no								present	no	someone as young	1-5 yrs	no	no	no				NOM-224	yes	old	negative		0-8yrs	5-15yrs	6				matched (3)	both	yes	yes
2NJG2_203	Njijia/Njigouet	male	6		others	primary					no								present	yes	someone as absent	1-5 yrs	yes	yes	no				NOM-479	yes	old	negative		0-8yrs	5-15yrs	6				matched (3)	both	yes	yes
MKS_81	Makouopsap	male	6								no								present	yes				no							new	negative		0-8yrs	5-15yrs	6				matched (3)	endline only	0	yes
1NJG2_381	Njijia/Njigouet	male	3								no								present	no	someone as young	born here		no					NOM-468		old	negative		0-8yrs	<5yrs	3				matched (3)	both	yes	yes
2NJG1_200	Njijia/Njigouet	female	13	Not married	others	primary	no				yes	0	0	negative			negative		present	yes	someone as absent	1-5 yrs	no	no	no					yes	old	negative		9-15yrs	5-15yrs	9-25yrs	0		0	matched (3)	both	yes	yes	1				0
23MKS1_155	Makouopsap	female	6			none					no								absent	no	someone as young	1-5 yrs	yes	yes	no				NOM-212	yes	old	negative		0-8yrs	5-15yrs	6				matched (3)	both	yes	yes
2NJG1_198	Njijia/Njigouet	male	19	Married	others	primary	yes	0	0	negative	yes	0	0	negative			negative		present	yes	self	1-5 yrs	yes	yes	no				NOM-453	yes	old	negative		16-25yrs	16-25yrs	9-25yrs	0	0	0	matched (3)	both	yes	yes	1	0		0.0527875	0
56MKS2_31	Makouopsap	male	19	Married	herding	none	no				no				negative	negative			moved away		self	> 5 yrs	yes	yes	yes	2017 & 2018				no	moved away	negative		16-25yrs	16-25yrs	9-25yrs				matched (3)	baseline only	yes	0	0
2NJG1_193	Njijia/Njigouet	male	15	Not married	herding	primary	yes	0	0	negative	no								present	yes	someone as absent	1-5 yrs	yes	yes	no				NOM-489	yes	old	negative		9-15yrs	5-15yrs	9-25yrs		0	0	matched (3)	both	yes	yes	1	0		0.0527875
MKS_55	Makouopsap	male	18				no				yes	0	0	negative			negative		present	yes				no							new	negative		16-25yrs	16-25yrs	9-25yrs	0		0	matched (3)	endline only	0	yes	1				0
40MKS1_569	Makouopsap	male	5								no								absent	no	someone as young	1-5 yrs	no	no					NOM-152	yes	old	negative		0-8yrs	5-15yrs	5				matched (3)	both	yes	yes
2MKK1_375	Makakoun	female	22	Married	herding	primary	yes	0	0	negative	yes	0	0	negative		negative	negative	negative	present	yes	self	1-5 yrs	yes	no	yes	2018			NOM-013	yes	old	negative		16-25yrs	16-25yrs	9-25yrs	0	0	0	matched (3)	both	yes	yes	1	0	0	0.0527875	0	0
MKS_17	Makouopsap	male	18				no				yes	0	0	negative			negative		present	yes				no							new	negative		16-25yrs	16-25yrs	9-25yrs	0		0	matched (3)	endline only	0	yes	1				0
51MKS2_131	Makouopsap	female	12	Not married		none	no				no								moved away		someone as young	> 5 yrs	no	no	no					yes	moved away	negative		9-15yrs	5-15yrs	9-25yrs				matched (3)	baseline only	yes	0	0
2MKS4_406	Makouopsap	female	3								no								moved away		someone as young	born here		no					NOM-077		moved away	negative		0-8yrs	<5yrs	3				matched (3)	baseline only	yes	0
13NJG1_632	Njijia/Njigouet	female	23	Married	housewifery	none	yes	0	0	negative	no								moved away		someone as absent	> 5 yrs	no	no	no				NOM-476	no	moved away	negative		16-25yrs	16-25yrs	9-25yrs		0	0	matched (3)	baseline only	yes	0	1	0	0	0.0527875
5MKK1_501	Makakoun	male	14	Not married	farming	primary	yes	0	0	negative	no				negative			negative	absent	no	someone as absent	1-5 yrs	yes	no	yes	2017			NOM-001	yes	old	negative		9-15yrs	5-15yrs	9-25yrs		0	0	matched (3)	both	yes	yes	1	0		0.0527875
2MKS3_403	Makouopsap	female	40	Married	housewifery	none	no				no					negative			moved away		self	1-5 yrs	yes	yes	yes	2018				no	moved away	negative		26-40yrs	26-40yrs	>25yrs				matched (3)	baseline only	yes	0	0
2MKS3_402	Makouopsap	female	7			none					no					negative			moved away		someone as young	1-5 yrs	yes	yes	yes	2018			NOM-074	yes	moved away	negative		0-8yrs	5-15yrs	7				matched (3)	baseline only	yes	0
7MKS1_306	Makouopsap	male	10			none	yes	0	0	negative	no					negative		negative	moved away		someone as young	1-5 yrs	yes	yes	yes	2018			NOM-092	yes	moved away	negative		9-15yrs	5-15yrs	9-25yrs		0	0	matched (3)	baseline only	yes	0	1	0		0.0527875
56MKS2_30	Makouopsap	female	17	Married	housewifery	none	no				no								present	yes	self	> 5 yrs	yes	yes	no					no	old	negative		16-25yrs	16-25yrs	9-25yrs				matched (3)	both	yes	yes	0
25MKS2_673	Makouopsap	male	3								no								present	no	someone as young	born here		no					NOM-218		old	negative		0-8yrs	<5yrs	3				matched (3)	both	yes	yes
15NJG1_646	Njijia/Njigouet	male	5				no				no								present	yes	someone as young	born here	no	no					NOM-440	yes	old	negative		0-8yrs	5-15yrs	5				matched (3)	both	yes	yes
52MKS1_703	Makouopsap	female	3				no				no								moved away		someone as young	born here		no					NOM-298		moved away	negative		0-8yrs	<5yrs	3				matched (3)	baseline only	yes	0
5NJG1_75	Njijia/Njigouet	male	2								no								moved away		someone as young	born here		no					NOM-413		moved away	negative		0-8yrs	<5yrs	>25yrs				matched (3)	baseline only	yes	0
10NJG1_519	Njijia/Njigouet	male	32	Married	herding	none	no				no								moved away		someone as absent	> 5 yrs	no	no	no					no	moved away	negative		26-40yrs	26-40yrs	>25yrs				matched (3)	baseline only	yes	0	0
54MKS2_183	Makouopsap	male	15	Not married	herding	none	yes	0	0	negative	yes	0	0	negative	negative	negative	negative	negative	present	yes	self	> 5 yrs	yes	yes	yes	2017 & 2018			NOM-279	yes	old	negative		9-15yrs	5-15yrs	9-25yrs	0	0	0	matched (3)	both	yes	yes	1	0		0.0527875	0
13MKK2_723	Makakoun	male	3								no								moved away		someone as young	1-5 yrs	no	no							moved away	negative		0-8yrs	<5yrs	3				matched (3)	baseline only	yes	0
6MKS1_586	Makouopsap	male	11	Not married		primary	no				yes	0	0	negative			negative		present	yes	someone as absent	born here	yes	no	no					yes	old	negative		9-15yrs	5-15yrs	9-25yrs	0		0	matched (3)	both	yes	yes	1				0
12NJG1_469	Njijia/Njigouet	female	20	Married	housewifery	none	yes	0	0	negative	no								moved away		someone as absent	> 5 yrs	yes	yes	no				NOM-451	yes	moved away	negative		16-25yrs	16-25yrs	9-25yrs		0	0	matched (3)	baseline only	yes	0	1	0	0	0.0527875
26MKS1_313	Makouopsap	male	39	Married	herding	none	yes	0	0	negative	no				negative				absent	no	self	1-5 yrs	yes	yes	yes	2017			NOM-228	yes	old	negative		26-40yrs	26-40yrs	>25yrs		0	0	matched (3)	both	yes	yes	1	0	0	0.0527875
2MKK1_376	Makakoun	male	16	Not married	herding	none	yes	0	0	negative	no							positive	moved away		self	1-5 yrs	no	no	no				NOM-005	yes	moved away	positve		16-25yrs	16-25yrs	9-25yrs		1	1	matched (3)	baseline only	yes	0	1	0		0.0527875
MKS_52	Makouopsap	male	21				no				no								present	yes				no							new	negative		16-25yrs	16-25yrs	9-25yrs				matched (3)	endline only	0	yes	0
2MKK1_374	Makakoun	female	12	Not married	herding	primary	yes	0	0	negative	no					negative		negative	moved away		self	1-5 yrs	yes	yes	yes	2018			NOM-023	yes	moved away	negative		9-15yrs	5-15yrs	9-25yrs		0	0	matched (3)	baseline only	yes	0	1	0		0.0527875
11MKS1_94	Makouopsap	male	14	Not married		none	no				no								absent	no	someone as absent	1-5 yrs	yes	yes	no					no	old	negative		9-15yrs	5-15yrs	9-25yrs				matched (3)	both	yes	yes	0
MKK_7	Makakoun	female	25				no				yes	0	0	negative			positive		present	yes				no							new	positve		16-25yrs	16-25yrs	9-25yrs	1		1	matched (3)	endline only	0	yes	1				0	0
11MKS2_99	Makouopsap	female	10			none	yes	0	0	negative	no							negative	present	yes	someone as young	1-5 yrs	yes	yes	no				NOM-309	no	old	negative		9-15yrs	5-15yrs	9-25yrs		0	0	matched (3)	both	yes	yes	1	0		0.0527875
12MKK2_656	Makakoun	male	25	Married	herding	none	yes	0	0	negative	no							positive	moved away		self	1-5 yrs	yes	no	no				NOM-030	yes	moved away	positve		16-25yrs	16-25yrs	9-25yrs		1	1	matched (3)	baseline only	yes	0	1	0	0	0.0527875
8MKS1_288	Makouopsap	male	34	Not married	farming	primary	no				no				negative	positive			absent	no	someone as absent	> 5 yrs	yes	yes	yes	2017 & 2018		yes	NOM-265	yes	old	negative		26-40yrs	26-40yrs	>25yrs				matched (3)	both	yes	yes	0
28MKS2_334	Makouopsap	male	15	Not married	herding	none	yes	0	0	negative	yes	0	0	negative			negative	negative	present	yes	someone as absent	1-5 yrs	yes	yes	no				NOM-252	yes	old	negative		9-15yrs	5-15yrs	9-25yrs	0	0	0	matched (3)	both	yes	yes	1	0		0.0527875	0
28MKS1_324	Makouopsap	female	25	Married	farming	none	yes	0	0	negative	yes	0	0	negative			negative	negative	present	yes	someone as absent	1-5 yrs	yes	yes	no				NOM-237	yes	old	negative		16-25yrs	16-25yrs	9-25yrs	0	0	0	matched (3)	both	yes	yes	1	0	0	0.0527875	0	0
29MKS2_510	Makouopsap	female	16	Married	housewifery	none	yes	0	0	negative	no							negative	absent	no	self	1-5 yrs	yes	yes	no				NOM-206	yes	old	negative		16-25yrs	16-25yrs	9-25yrs		0	0	matched (3)	both	yes	yes	1	0		0.0527875
4MKK1_224	Makakoun	male	40	Married	farming	none	no				yes	0	0	negative	negative	positive	negative		present	yes	self	1-5 yrs	no	no	yes	2017 & 2018		no		yes	old	negative		26-40yrs	26-40yrs	>25yrs	0		0	matched (3)	both	yes	yes	1				0	0
MKS_51	Makouopsap	male	5								no								present	yes				no							new	negative		0-8yrs	5-15yrs	5				matched (3)	endline only	0	yes
28MKS2_333	Makouopsap	male	4								no								present	yes	someone as young	born here		no					NOM-226		old	negative		0-8yrs	<5yrs	4				matched (3)	both	yes	yes
22MKS2_149	Makouopsap	female	10			none	no				yes	0	0	negative			negative		present	yes	someone as young	1-5 yrs	yes	yes	no				NOM-196	yes	old	negative		9-15yrs	5-15yrs	9-25yrs	0		0	matched (3)	both	yes	yes	1				0
56MKS3_32	Makouopsap	male	18	Not married	herding	none	no				no					negative			moved away		someone as absent	> 5 yrs	yes	yes	yes	2018				no	moved away	negative		16-25yrs	16-25yrs	9-25yrs				matched (3)	baseline only	yes	0	0
13NJG1_630	Njijia/Njigouet	male	24	Married	herding	none	yes	0	0	negative	no								present	yes	self	> 5 yrs	no	no	no				NOM-470	yes	old	negative		16-25yrs	16-25yrs	9-25yrs		0	0	matched (3)	both	yes	yes	1	0	0	0.0527875
28MKS5_367	Makouopsap	female	17	Not married	farming	none	yes	0	0	negative	yes	0	0	negative			negative	negative	present	yes	someone as absent	1-5 yrs	yes	yes	no				NOM-244	yes	old	negative		16-25yrs	16-25yrs	9-25yrs	0	0	0	matched (3)	both	yes	yes	1	0		0.0527875	0
28MKS5_366	Makouopsap	female	2								no								present	no	someone as young	born here		no							old	negative		0-8yrs	<5yrs	>25yrs				matched (3)	both	yes	yes
25MKS1_671	Makouopsap	male	18	Married	herding	none	no				no					negative			present	no	someone as absent	1-5 yrs	yes	yes	yes	2018				no	old	negative		16-25yrs	16-25yrs	9-25yrs				matched (3)	both	yes	yes	0
49MKS1_212	Makouopsap	male	8			none					no								absent	no	someone as young	> 5 yrs	no	no	no				NOM-120	yes	old	negative		0-8yrs	5-15yrs	8				matched (3)	both	yes	yes
56MKS3_34	Makouopsap	male	19	Married	herding	none	no				no				negative	negative			absent	no	self	> 5 yrs	yes	yes	yes	2017 & 2018				no	old	negative		16-25yrs	16-25yrs	9-25yrs				matched (3)	both	yes	yes	0
41MKS1_250	Makouopsap	female	4								no								present	yes	someone as young	born here		no							old	negative		0-8yrs	<5yrs	4				matched (3)	both	yes	yes
2MKS3_401	Makouopsap	male	7			none					no					negative			moved away		someone as young	1-5 yrs	yes	yes	yes	2018			NOM-089	yes	moved away	negative		0-8yrs	5-15yrs	7				matched (3)	baseline only	yes	0
12NJG1_482	Njijia/Njigouet	male	1								no								present	no	someone as young	born here		no							old	negative		0-8yrs	<5yrs	9-25yrs				matched (3)	both	yes	yes
41MKS1_255	Makouopsap	male	3								no								present	no	someone as young	born here		no							old	negative		0-8yrs	<5yrs	3				matched (3)	both	yes	yes
16MKS1_546	Makouopsap	male	41	Married	farming	primary	yes	0	0	negative	no				negative	negative		negative	moved away		someone as absent	1-5 yrs	yes	yes	yes	2017 & 2018			NOM-312	no	moved away	negative		>40yrs	>40yrs	>25yrs		0	0	matched (3)	baseline only	yes	0	1	0	0	0.0527875
1NJG3_387	Njijia/Njigouet	male	2				no				no								present	no	someone as young	1-5 yrs		no					NOM-477		old	negative		0-8yrs	<5yrs	>25yrs				matched (3)	both	yes	yes
16MKS1_547	Makouopsap	male	45	Married	farming	primary	yes	0	0	negative	no				negative	negative		negative	moved away		someone as absent	1-5 yrs	yes	yes	yes	2017 & 2018			NOM-323	yes	moved away	negative		>40yrs	>40yrs	>25yrs		0	0	matched (3)	baseline only	yes	0	1	0	0	0.0527875
28MKS4_355	Makouopsap	female	3								no								absent		someone as young	born here		no					NOM-263		old	negative		0-8yrs	<5yrs	3				matched (3)	both	yes	yes
49MKS1_210	Makouopsap	female	2								no								absent		someone as young	born here		no							old	negative		0-8yrs	<5yrs	>25yrs				matched (3)	both	yes	yes
MKK_1	Makakoun	male	38				no				yes	0	0	negative			negative		present	yes				no							new	negative		26-40yrs	26-40yrs	>25yrs	0		0	matched (3)	endline only	0	yes	1				0	0
28MKS4_352	Makouopsap	male	11			none	no				yes			negative			negative		present	yes	someone as young	1-5 yrs	yes	yes	no				NOM-261	yes	old	negative		9-15yrs	5-15yrs	9-25yrs	0		0	matched (3)	both	yes	yes	1
8NJG2_415	Njijia/Njigouet	female	25	Married	housewifery	none	yes	0	0	negative	yes	12	9	positive				positive	present	yes	self	> 5 yrs	yes	yes	no				NOM-379	no	old	positive		16-25yrs	16-25yrs	9-25yrs	1	1	1	matched (3)	both	yes	yes	1	0	0	0.0527875	10.5	10.5
28MKS3_350	Makouopsap	female	1								no								moved away		someone as young	born here		no							moved away	negative		0-8yrs	<5yrs	9-25yrs				matched (3)	baseline only	yes	0
22MKS1_146	Makouopsap	female	21	Married	housewifery	none	yes	0	0	negative	yes	0	0	negative			negative	positive	present	yes	someone as absent	1-5 yrs	yes	yes	no				NOM-186	yes	old	positve		16-25yrs	16-25yrs	9-25yrs	0	1	1	matched (3)	both	yes	yes	1	0	0	0.0527875	0	0
1MKS2_60	Makouopsap	female	3								no								present	no	someone as young	1-5 yrs		no							old	negative		0-8yrs	<5yrs	3				matched (3)	both	yes	yes
NJG_4	Njijia/Njigouet	male	42				no				no								present	no				no							new	negative		>40yrs	>40yrs	>25yrs				matched (3)	endline only	0	yes	0
28MKS3_346	Makouopsap	female	25	Married	housewifery	none	yes	0	0	negative	no							negative	moved away		someone as absent	1-5 yrs	yes	yes	no				NOM-266	yes	moved away	negative		16-25yrs	16-25yrs	9-25yrs		0	0	matched (3)	baseline only	yes	0	1	0	0	0.0527875
28MKS3_347	Makouopsap	female	13	Not married	farming	none	yes	0	0	negative	yes	0	0	negative			negative	negative	present	yes	someone as absent	1-5 yrs	yes	yes	no				NOM-260	yes	old	negative		9-15yrs	5-15yrs	9-25yrs	0	0	0	matched (3)	both	yes	yes	1	0		0.0527875	0
28MKS3_344	Makouopsap	male	38	Married	herding	none	no				no								present	yes	self	1-5 yrs	yes	yes	no					no	old	negative		26-40yrs	26-40yrs	>25yrs				matched (3)	both	yes	yes	0
28MKS3_343	Makouopsap	male	3								no								present	no	someone as young	born here		no					NOM-249		old	negative		0-8yrs	<5yrs	3				matched (3)	both	yes	yes
17MKS1_286	Makouopsap	male	29	Not married	farming	primary	yes	0	0	negative	no							positive	present	no	self	1-5 yrs	no	no	no				NOM-350	yes	old	positve		26-40yrs	26-40yrs	>25yrs		1	1	matched (3)	both	yes	yes	1	0	0	0.0527875
54MKS2_177	Makouopsap	female	4								no								moved away		someone as young	born here		no							moved away	negative		0-8yrs	<5yrs	4				matched (3)	baseline only	yes	0
MKS_58	Makouopsap	male	28				no				yes			negative			negative		present	yes				no							new	negative		26-40yrs	26-40yrs	>25yrs	0		0	matched (3)	endline only	0	yes	1
12NJG1_473	Njijia/Njigouet	female	1								no								present	no	someone as young	born here		no						yes	old	negative		0-8yrs	<5yrs	9-25yrs				matched (3)	both	yes	yes
13MKS1_543	Makouopsap	female	9			none	no				no					negative			moved away		someone as young	1-5 yrs	yes	yes	yes	2018			NOM-127	yes	moved away	negative		9-15yrs	5-15yrs	9-25yrs				matched (3)	baseline only	yes	0	0
NJG_15	Njijia/Njigouet	female	10				no				yes	0	0	negative			negative		present	yes				no							new	negative		9-15yrs	5-15yrs	9-25yrs	0		0	matched (3)	endline only	0	yes	1				0
13MKS1_531	Makouopsap	female	7			none					no								moved away		someone as young	1-5 yrs	yes	yes	no				NOM-128	yes	moved away	negative		0-8yrs	5-15yrs	7				matched (3)	baseline only	yes	0
41MKS1_233	Makouopsap	female	19	Married	housewifery	none	no				yes			negative		negative	negative		present	no	self	1-5 yrs	yes	yes	yes	2018			NOM-162	yes	old	negative		16-25yrs	16-25yrs	9-25yrs	0		0	matched (3)	both	yes	yes	1
13MKS1_532	Makouopsap	male	45	Not married	farming	secondary	no				yes	0	0	negative		positive	negative		present	yes	someone as absent	> 5 yrs	yes	yes	yes	2018		yes		yes	old	negative		>40yrs	>40yrs	>25yrs	0		0	matched (3)	both	yes	yes	1				0	0
16MKK1_744	Makakoun	male	4				no				no								present					no					NOM-028		old	negative		0-8yrs	<5yrs	4				matched (3)	both	yes	yes
12MKK3_662	Makakoun	female	4								no								moved away		someone as young	1-5 yrs	no	no							moved away	negative		0-8yrs	<5yrs	4				matched (3)	baseline only	yes	0
53MKS2_694	Makouopsap	female	2								no								moved away		someone as young	born here		no							moved away	negative		0-8yrs	<5yrs	>25yrs				matched (3)	baseline only	yes	0
28MKS5_364	Makouopsap	male	10			none	no				no								absent	no	someone as young	1-5 yrs	yes	yes	no				NOM-223	yes	old	negative		9-15yrs	5-15yrs	9-25yrs				matched (3)	both	yes	yes	0
28MKS2_329	Makouopsap	female	2								no								present		someone as young	born here		no							old	negative		0-8yrs	<5yrs	>25yrs				matched (3)	both	yes	yes
53MKS2_699	Makouopsap	female	4								no								moved away		someone as young	1-5 yrs		no					NOM-301	yes	moved away	negative		0-8yrs	<5yrs	4				matched (3)	baseline only	yes	0
34MKS1_187	Makouopsap	male	29	Married	farming	none	no				no								present	yes	self	1-5 yrs	yes	yes	no					yes	old	negative		26-40yrs	26-40yrs	>25yrs				matched (3)	both	yes	yes	0
16MKS1_544	Makouopsap	female	1								no								present	no	someone as young	born here		no							old	negative		0-8yrs	<5yrs	9-25yrs				matched (3)	both	yes	yes
56MKS4_36	Makouopsap	male	25	Married	herding	none	no				yes			negative	negative	negative	negative		present	yes	self	> 5 yrs	yes	yes	yes	2017 & 2018				yes	old	negative		16-25yrs	16-25yrs	9-25yrs	0		0	matched (3)	both	yes	yes	1
50MKS1_728	Makouopsap	male	9			none	no				no								present	no	someone as young	1-5 yrs	no	no	no				NOM-124	yes	old	negative		9-15yrs	5-15yrs	9-25yrs				matched (3)	both	yes	yes	0
3MKK1_66	Makakoun	female	12	Not married	herding	primary	yes	0	0	negative	yes	0	0	negative		negative	negative	negative	present	yes	self	> 5 yrs	yes	no	yes	2018			NOM-021	yes	old	negative		9-15yrs	5-15yrs	9-25yrs	0	0	0	matched (3)	both	yes	yes	1	0		0.0527875	0
1NJG3_388	Njijia/Njigouet	female	24	Married	housewifery	none	no				no								present	no	self	1-5 yrs	no	no	no					yes	old	negative		16-25yrs	16-25yrs	9-25yrs				matched (3)	both	yes	yes	0
40MKS1_567	Makouopsap	female	25	Married	housewifery	none	no				no								present	yes	self	1-5 yrs	no	no	no				NOM-154	no	old	negative		16-25yrs	16-25yrs	9-25yrs				matched (3)	both	yes	yes	0
10MKK1_51	Makakoun	male	83	Married		none	no				no					negative			moved away		self	> 5 yrs	yes	no	yes	2018				no	moved away	negative		>40yrs	>40yrs	>25yrs				matched (3)	baseline only	yes	0	0
28MKS1_323	Makouopsap	male	95	Married	herding	none	no				no								present	no	someone as absent	1-5 yrs	yes	yes	no					no	old	negative		>40yrs	>40yrs	>25yrs				matched (3)	both	yes	yes	0
4MKS1_564	Makouopsap	male	53	Married	farming	primary	yes	0	0	negative	yes	0	0	negative	negative	positive	negative		present	yes	self	> 5 yrs	yes	yes	yes	2017 & 2018		yes	NOM-081	yes	old	negative		>40yrs	>40yrs	>25yrs	0	0	0	matched (3)	both	yes	yes	1	0	0	0.0527875	0	0
9MKK1_221	Makakoun	female	4								no								present	yes	someone as absent	1-5 yrs	no	no						yes	old	negative		0-8yrs	<5yrs	4				matched (3)	both	yes	yes
24MKS1_495	Makouopsap	female	19	Married	housewifery	none	yes	0	0	negative	no							negative	moved away		someone as absent	1-5 yrs	yes	yes	no				NOM-183	yes	moved away	negative		16-25yrs	16-25yrs	9-25yrs		0	0	matched (3)	baseline only	yes	0	1	0		0.0527875
28MKS1_326	Makouopsap	male	8			none					no								absent	no	someone as young	1-5 yrs	yes	yes	no				NOM-221	yes	old	negative		0-8yrs	5-15yrs	8				matched (3)	both	yes	yes
MKS_22	Makouopsap	female	15				no				yes	0	0	negative			positive		present	yes				no							new	positve		9-15yrs	5-15yrs	9-25yrs	1		1	matched (3)	endline only	0	yes	1				0
3NJG1_434	Njijia/Njigouet	female	42	Married	farming	primary	yes	0	0	negative	no							positive	moved away	no	self	1-5 yrs	yes	no	no				NOM-362	yes	moved away	positve		>40yrs	>40yrs	>25yrs		1	1	matched (3)	baseline only	yes	0	1	0	0	0.0527875
41MKS1_240	Makouopsap	female	65	Married	housewifery	none	no				yes	0	0	negative			negative		present	yes	someone as absent	1-5 yrs	yes	yes	no				NOM-166	yes	old	negative		>40yrs	>40yrs	>25yrs	0		0	matched (3)	both	yes	yes	1				0	0
36MKS1_263	Makouopsap	female	18	Married	housewifery	none	no				no					negative			present	yes	someone as absent	1-5 yrs	yes	yes	yes	2018				no	old	negative		16-25yrs	16-25yrs	9-25yrs				matched (3)	both	yes	yes	0
52MKS1_702	Makouopsap	male	60	Married	herding	none	no				no				negative	negative			moved away		self	1-5 yrs	yes	yes	yes	2017 & 2018				no	moved away	negative		>40yrs	>40yrs	>25yrs				matched (3)	baseline only	yes	0	0
25MKS3_681	Makouopsap	male	5								no								present	yes	someone as young	1-5 yrs	no	no					NOM-208	yes	old	negative		0-8yrs	5-15yrs	5				matched (3)	both	yes	yes
27MKS1_206	Makouopsap	male	50	Married	herding	none	no				no								absent	no	someone as absent	1-5 yrs	no	no	no					no	old	negative		>40yrs	>40yrs	>25yrs				matched (3)	both	yes	yes	0
53MKS2_698	Makouopsap	female	30	Married	housewifery	none	no				no								moved away		self	1-5 yrs	yes	yes	no					yes	moved away	negative		26-40yrs	26-40yrs	>25yrs				matched (3)	baseline only	yes	0	0
25MKS3_677	Makouopsap	female	9			none	no				no								present	yes	someone as young	1-5 yrs	yes	yes	no				NOM-209	yes	old	negative		9-15yrs	5-15yrs	9-25yrs				matched (3)	both	yes	yes	0
44MKS1_278	Makouopsap	male	20	Not married	herding	none	yes	0	0	negative	no							negative	moved away		self	1-5 yrs	no	no	no				NOM-105	yes	moved away	negative		16-25yrs	16-25yrs	9-25yrs		0	0	matched (3)	baseline only	yes	0	1	0	0	0.0527875
2MKK1_372	Makakoun	female	0		herding						no								present		someone as young	born here	no	no							old	negative		0-8yrs	<5yrs	0				matched (3)	both	yes	yes
28MKS4_360	Makouopsap	male	30	Married	herding	none	no				no								moved away		self	1-5 yrs	yes	yes	no					no	moved away	negative		26-40yrs	26-40yrs	>25yrs				matched (3)	baseline only	yes	0	0
MKS_74	Makouopsap	male	9				no				yes	0	0	negative			negative		present	yes				no							new	negative		9-15yrs	5-15yrs	9-25yrs	0		0	matched (3)	endline only	0	yes	1				0
13NJG1_629	Njijia/Njigouet	male	28	Married	herding	none	no				no								moved away		self	> 5 yrs	no	no	no				NOM-467	no	moved away	negative		26-40yrs	26-40yrs	>25yrs				matched (3)	baseline only	yes	0	0
MKS_25	Makouopsap	male	20				no				yes	0	0	negative			negative		present	yes				no							new	negative		16-25yrs	16-25yrs	9-25yrs	0		0	matched (3)	endline only	0	yes	1				0	0
5NJG2_86	Njijia/Njigouet	female	8			none					no								moved away		someone as young	1-5 yrs	yes	no	no				NOM-430	yes	moved away	negative		0-8yrs	5-15yrs	8				matched (3)	baseline only	yes	0
3MKK1_63	Makakoun	male	2		herding						no								present		someone as young	born here	no	no							old	negative		0-8yrs	<5yrs	>25yrs				matched (3)	both	yes	yes
41MKS1_246	Makouopsap	female	2								no								present	yes	someone as young	born here		no							old	negative		0-8yrs	<5yrs	>25yrs				matched (3)	both	yes	yes
16NJG1_315	Njijia/Njigouet	male	13	Not married	herding	none	no				no								moved away		self	born here	yes	no	no				NOM-391	yes	moved away	negative		9-15yrs	5-15yrs	9-25yrs				matched (3)	baseline only	yes	0	0
12NJG1_483	Njijia/Njigouet	male	7			none					no								present	yes	someone as absent	> 5 yrs	yes	no	no				NOM-419	yes	old	negative		0-8yrs	5-15yrs	7				matched (3)	both	yes	yes
MKS_61	Makouopsap	male	9				no				yes	0	0	negative			negative		present	yes				no							new	negative		9-15yrs	5-15yrs	9-25yrs	0		0	matched (3)	endline only	0	yes	1				0
11NJG2_121	Njijia/Njigouet	female	20	Married	housewifery	none	yes	0	0	negative	no								moved away		someone as absent	1-5 yrs	no	no	no				NOM-403	no	moved away	negative		16-25yrs	16-25yrs	9-25yrs		0	0	matched (3)	baseline only	yes	0	1	0	0	0.0527875
25MKS2_674	Makouopsap	male	13	Not married		none	yes	0	0	negative	yes	0	0	negative		negative	negative	negative	present	yes	someone as absent	1-5 yrs	yes	yes	yes	2018			NOM-204	yes	old	negative		9-15yrs	5-15yrs	9-25yrs	0	0	0	matched (3)	both	yes	yes	1	0		0.0527875	0
13MKK1_721	Makakoun	male	13	Not married	others	none	yes	0	0	negative	no				negative	negative		negative	absent	no	someone as absent	1-5 yrs	yes	no	yes	2017 & 2018			NOM-041	yes	old	negative		9-15yrs	5-15yrs	9-25yrs		0	0	matched (3)	both	yes	yes	1	0		0.0527875
56MKS1_28	Makouopsap	male	20	Married	herding	none	no				no				negative	negative			absent	no	self	> 5 yrs	yes	yes	yes	2017 & 2018				no	old	negative		16-25yrs	16-25yrs	9-25yrs				matched (3)	both	yes	yes	0
1NJG2_383	Njijia/Njigouet	female	2								no								present	no	someone as young	born here		no							old	negative		0-8yrs	<5yrs	>25yrs				matched (3)	both	yes	yes
3MKK2_72	Makakoun	female	39	Married	herding	none	yes	0	0	negative	yes	0	0	negative		negative	negative	negative	present	yes	self	> 5 yrs	yes	no	yes	2018			NOM-020	yes	old	negative		26-40yrs	26-40yrs	>25yrs	0	0	0	matched (3)	both	yes	yes	1	0	0	0.0527875	0	0
23MKS1_157	Makouopsap	female	30	Married	housewifery	none	yes	0	0	negative	yes	0	0	negative			negative	negative	present	no	someone as absent	1-5 yrs	yes	yes	no				NOM-189	yes	old	negative		26-40yrs	26-40yrs	>25yrs	0	0	0	matched (3)	both	yes	yes	1	0	0	0.0527875	0	0
13NJG1_631	Njijia/Njigouet	female	6			none					no								moved away		someone as absent	born here	no	no	no					no	moved away	negative		0-8yrs	5-15yrs	6				matched (3)	baseline only	yes	0
48MKS1_619	Makouopsap	male	3								no								absent		someone as young	born here		no					NOM-110		old	negative		0-8yrs	<5yrs	3				matched (3)	both	yes	yes
28MKS3_345	Makouopsap	female	3								no								present	no	someone as young	born here		no					NOM-258		old	negative		0-8yrs	<5yrs	3				matched (3)	both	yes	yes
MKS_83	Makouopsap	female	5								no								present	yes				no							new	negative		0-8yrs	5-15yrs	5				matched (3)	endline only	0	yes
22MKS2_148	Makouopsap	male	11	Not married	herding	none	yes	0	0	negative	yes	0	0	negative		negative	negative	negative	present	yes	self	1-5 yrs	yes	yes	yes	2018			NOM-211	yes	old	negative		9-15yrs	5-15yrs	9-25yrs	0	0	0	matched (3)	both	yes	yes	1	0		0.0527875	0
22MKS2_150	Makouopsap	female	34	Married	housewifery	none	yes	0	0	negative	yes	0	0	negative			negative	negative	present	yes	someone as absent	1-5 yrs	yes	yes	no				NOM-184	yes	old	negative		26-40yrs	26-40yrs	>25yrs	0	0	0	matched (3)	both	yes	yes	1	0	0	0.0527875	0	0
32MKS1_460	Makouopsap	male	27	Not married	others	primary	no				no								moved away		self	1-5 yrs	no	no	no					yes	moved away	negative		26-40yrs	26-40yrs	>25yrs				matched (3)	baseline only	yes	0	0
48MKS2_622	Makouopsap	female	1								no								absent		someone as young	born here		no							old	negative		0-8yrs	<5yrs	9-25yrs				matched (3)	both	yes	yes
14MKS1_554	Makouopsap	male	26	Not married	farming	secondary	no				no								absent	no	self	1-5 yrs	yes	yes	no					no	old	negative		26-40yrs	26-40yrs	>25yrs				matched (3)	both	yes	yes	0
51MKS2_132	Makouopsap	female	10			none	no				no								moved away		someone as young	> 5 yrs	no	no	no				NOM-289	yes	moved away	negative		9-15yrs	5-15yrs	9-25yrs				matched (3)	baseline only	yes	0	0
40MKS2_575	Makouopsap	female	3								no								moved away		someone as young	born here		no					NOM-159		moved away	negative		0-8yrs	<5yrs	3				matched (3)	baseline only	yes	0
10NJG1_520	Njijia/Njigouet	male	65	Married	herding	none	yes	0	0	negative	no							negative	absent	no	self	> 5 yrs	no	no	no				NOM-376	yes	old	negative		>40yrs	>40yrs	>25yrs		0	0	matched (3)	both	yes	yes	1	0	0	0.0527875
12NJG1_470	Njijia/Njigouet	female	2								no								present	no	someone as young	born here		no					NOM-429		old	negative		0-8yrs	<5yrs	>25yrs				matched (3)	both	yes	yes
4NJG1_164	Njijia/Njigouet	female	5								no								absent	no	someone as young	1-5 yrs	no	no						no	old	negative		0-8yrs	5-15yrs	5				matched (3)	both	yes	yes
MKS_7	Makouopsap	male	9				no				yes	0	0	negative			negative		present	yes				no							new	negative		9-15yrs	5-15yrs	9-25yrs	0		0	matched (3)	endline only	0	yes	1				0
MKK_6	Makakoun	female	50				no				yes	0	0	negative			negative		present	yes				no							new	negative		>40yrs	>40yrs	>25yrs	0		0	matched (3)	endline only	0	yes	1				0	0
1NJG2_384	Njijia/Njigouet	female	26	Married	housewifery	none	no				no					negative			absent	no	self	1-5 yrs	yes	yes	yes	2018				yes	old	negative		26-40yrs	26-40yrs	>25yrs				matched (3)	both	yes	yes	0
42MKS1_44	Makouopsap	female	23	Married	housewifery	none	no				no								present	no	self	1-5 yrs	no	no	no					yes	old	negative		16-25yrs	16-25yrs	9-25yrs				matched (3)	both	yes	yes	0
28MKS3_341	Makouopsap	male	10			none	no				no								present	yes	someone as young	1-5 yrs	yes	yes	no				NOM-255	yes	old	negative		9-15yrs	5-15yrs	9-25yrs				matched (3)	both	yes	yes	0
28MKS1_321	Makouopsap	male	45	Married	herding	none	no				yes	0	0	negative			positive		present	yes	self	1-5 yrs	yes	yes	no					no	old	positve		>40yrs	>40yrs	>25yrs	1		1	matched (3)	both	yes	yes	1				0	0
41MKS1_251	Makouopsap	female	14	Married	housewifery	none	no				no								moved away		self	1-5 yrs	yes	yes	no				NOM-164	yes	moved away	negative		9-15yrs	5-15yrs	9-25yrs				matched (3)	baseline only	yes	0	0
MKS_9	Makouopsap	male	35				no				yes	4	8	positive					present	yes				no							new	positve		26-40yrs	26-40yrs	>25yrs	1		1	matched (3)	endline only	0	yes	1				6	6
25MKS2_676	Makouopsap	female	9			none	no				no								present	yes	someone as young	1-5 yrs	yes	yes	no				NOM-205	yes	old	negative		9-15yrs	5-15yrs	9-25yrs				matched (3)	both	yes	yes	0
53MKS2_693	Makouopsap	male	4								no								moved away		someone as young	1-5 yrs		no					NOM-300		moved away	negative		0-8yrs	<5yrs	4				matched (3)	baseline only	yes	0
27MKS1_209	Makouopsap	male	25	Not married	herding	none	no				no								absent	no	self	1-5 yrs	no	no	no					yes	old	negative		16-25yrs	16-25yrs	9-25yrs				matched (3)	both	yes	yes	0
54MKS1_167	Makouopsap	male	6			none					no								present	yes	someone as young	born here	yes	yes	no				NOM-327	yes	old	negative		0-8yrs	5-15yrs	6				matched (3)	both	yes	yes
14MKS1_556	Makouopsap	female	1								no								moved away		someone as young	1-5 yrs		no							moved away	negative		0-8yrs	<5yrs	9-25yrs				matched (3)	baseline only	yes	0
16MKK1_746	Makakoun	female	6				no				no								present	no			no	no					NOM-029	yes	old	negative		0-8yrs	5-15yrs	6				matched (3)	both	yes	yes
35MKS1_269	Makouopsap	female	6								no								present	yes	someone as young	born here	no	no					NOM-139	no	old	negative		0-8yrs	5-15yrs	6				matched (3)	both	yes	yes
56MKS4_35	Makouopsap	female	15	Married	housewifery	none	no				no								present	no	self	> 5 yrs	yes	yes	no					no	old	negative		9-15yrs	5-15yrs	9-25yrs				matched (3)	both	yes	yes	0
12NJG1_481	Njijia/Njigouet	male	25	Married	herding	none	yes	0	0	negative	yes	0	0	negative			negative	negative	present	yes	someone as absent	> 5 yrs	yes	yes	no				NOM-445	yes	old	negative		16-25yrs	16-25yrs	9-25yrs	0	0	0	matched (3)	both	yes	yes	1	0	0	0.0527875	0	0
45MKS1_3	Makouopsap	male	26	Not married	farming	none	no				no								moved away		self	1-5 yrs	no	no	no					no	moved away	negative		26-40yrs	26-40yrs	>25yrs				matched (3)	baseline only	yes	0	0
28MKS3_348	Makouopsap	female	7			none					no								present	yes	someone as young	1-5 yrs	yes	yes	no				NOM-257	yes	old	negative		0-8yrs	5-15yrs	7				matched (3)	both	yes	yes
16MKK1_745	Makakoun	male	30				no				no								present	no			no	no					NOM-025	yes	old	negative		26-40yrs	26-40yrs	>25yrs				matched (3)	both	yes	yes	0
29MKS3_513	Makouopsap	male	30	Married	herding	none	yes	0	0	negative	yes			negative			negative	negative	present	yes	self	1-5 yrs	yes	yes	no				NOM-180	yes	old	negative		26-40yrs	26-40yrs	>25yrs	0	0	0	matched (3)	both	yes	yes	1	0	0	0.0527875
3MKK2_737	Makakoun	male	4				no				no								present	yes				no					NOM-016		old	negative		0-8yrs	<5yrs	4				matched (3)	both	yes	yes
4NJG1_161	Njijia/Njigouet	male	15	Not married	herding	none	no				no								present	yes	someone as absent	1-5 yrs	no	no	no				NOM-370	yes	old	negative		9-15yrs	5-15yrs	9-25yrs				matched (3)	both	yes	yes	0
1MKS1_55	Makouopsap	female	25	Married	housewifery	none	no				yes	0	1	positive	negative	negative			present	yes	self	1-5 yrs	yes	yes	yes	2017 & 2018			NOM-071	yes	old	positve		16-25yrs	16-25yrs	9-25yrs	1		1	matched (3)	both	yes	yes	1				0.5	0.5
12MKS2_493	Makouopsap	male	4								no								present	yes	someone as young	1-5 yrs		no					NOM-283		old	negative		0-8yrs	<5yrs	4				matched (3)	both	yes	yes
41MKS1_253	Makouopsap	female	21	Married	housewifery	none	no				no								present	yes	self	1-5 yrs	yes	yes	no				NOM-171	no	old	negative		16-25yrs	16-25yrs	9-25yrs				matched (3)	both	yes	yes	0
MKS_6	Makouopsap	female	11				no				yes	0	0	negative			negative		present	yes				no							new	negative		9-15yrs	5-15yrs	9-25yrs	0		0	matched (3)	endline only	0	yes	1				0
54MKS2_175	Makouopsap	female	10			none	no				no								present	yes	someone as young	> 5 yrs	yes	yes	no				NOM-334	yes	old	negative		9-15yrs	5-15yrs	9-25yrs				matched (3)	both	yes	yes	0
36MKS1_264	Makouopsap	female	18	Married	housewifery	none	no				no					negative			present	yes	self	1-5 yrs	yes	no	yes	2018				yes	old	negative		16-25yrs	16-25yrs	9-25yrs				matched (3)	both	yes	yes	0
12MKS1_489	Makouopsap	male	12	Not married		none	yes	0	0	negative	yes	0	0	negative	negative	negative	negative	negative	present	yes	someone as absent	1-5 yrs	yes	yes	yes	2017 & 2018			NOM-284	yes	old	negative		9-15yrs	5-15yrs	9-25yrs	0	0	0	matched (3)	both	yes	yes	1	0		0.0527875	0
2NJG2_202	Njijia/Njigouet	male	4								no								present	yes	someone as young	1-5 yrs		no					NOM-473		old	negative		0-8yrs	<5yrs	4				matched (3)	both	yes	yes
11NJG1_115	Njijia/Njigouet	male	10		herding	none	yes	0	0	negative	no								moved away		someone as young	> 5 yrs	no	no	no				NOM-410	yes	moved away	negative		9-15yrs	5-15yrs	9-25yrs		0	0	matched (3)	baseline only	yes	0	1	0		0.0527875
2MKK1_377	Makakoun	male	37	Married	herding	none	yes	0	0	negative	no					negative		negative	absent	no	someone as absent	1-5 yrs	yes	no	yes	2018			NOM-003	yes	old	negative		26-40yrs	26-40yrs	>25yrs		0	0	matched (3)	both	yes	yes	1	0	0	0.0527875
13MKS1_536	Makouopsap	male	9			none	no				no								moved away		someone as young	1-5 yrs	yes	yes	no				NOM-131	yes	moved away	negative		9-15yrs	5-15yrs	9-25yrs				matched (3)	baseline only	yes	0	0
41MKS1_236	Makouopsap	female	2								no								present	no	someone as young	born here		no							old	negative		0-8yrs	<5yrs	>25yrs				matched (3)	both	yes	yes
MKS_72	Makouopsap	female	30				no				yes	0	0	negative			negative		present	yes				no							new	negative		26-40yrs	26-40yrs	>25yrs	0		0	matched (3)	endline only	0	yes	1				0	0
MKS_32	Makouopsap	female	70				no				no								present	no				no							new	negative		>40yrs	>40yrs	>25yrs				matched (3)	endline only	0	yes	0
41MKS1_248	Makouopsap	male	2								no								present	no	someone as young	born here		no							old	negative		0-8yrs	<5yrs	>25yrs				matched (3)	both	yes	yes
1MKK1_417	Makakoun	female	10		others	none	no				yes	0	0	negative			negative		present	yes	someone as young	1-5 yrs	no	no	no				NOM-046	yes	old	negative		9-15yrs	5-15yrs	9-25yrs	0		0	matched (3)	both	yes	yes	1				0
6MKS1_589	Makouopsap	male	42	Married	farming	primary	yes	0	0	negative	yes	0	0	negative	negative	positive	negative	negative	present	yes	self	> 5 yrs	yes	yes	yes	2017 & 2018		yes	NOM-355	no	old	negative		>40yrs	>40yrs	>25yrs	0	0	0	matched (3)	both	yes	yes	1	0	0	0.0527875	0	0
41MKS1_254	Makouopsap	female	2								no								died		someone as young	born here		no							died	negative		0-8yrs	<5yrs	>25yrs				matched (3)	baseline only	yes	0
1MKK1_419	Makakoun	male	60	Married	herding	none	no				no								present	yes	someone as absent	1-5 yrs	no	no	no				NOM-062	yes	old	negative		>40yrs	>40yrs	>25yrs				matched (3)	both	yes	yes	0
32MKS1_458	Makouopsap	male	3								no								present	no	someone as young	born here		no					NOM-296		old	negative		0-8yrs	<5yrs	3				matched (3)	both	yes	yes
41MKS1_229	Makouopsap	male	30	Married	herding	none	no				yes			negative			positive		present	yes	someone as absent	1-5 yrs	yes	yes	no					no	old	positve		26-40yrs	26-40yrs	>25yrs	1		1	matched (3)	both	yes	yes	1
28MKS2_336	Makouopsap	male	32	Married	herding	none	yes	0	0	negative	no							negative	absent	no	self	1-5 yrs	yes	yes	no				NOM-235	yes	old	negative		26-40yrs	26-40yrs	>25yrs		0	0	matched (3)	both	yes	yes	1	0	0	0.0527875
28MKS1_322	Makouopsap	female	6			none					no								absent	no	someone as young	1-5 yrs	yes	yes	no				NOM-229	yes	old	negative		0-8yrs	5-15yrs	6				matched (3)	both	yes	yes
MKS_20	Makouopsap	female	25				no				no								present	yes				no							new	negative		16-25yrs	16-25yrs	9-25yrs				matched (3)	endline only	0	yes	0
2NJG1_199	Njijia/Njigouet	male	10		others	primary	no				yes	0	0	negative			negative		present	yes	someone as absent	1-5 yrs	no	no	no					yes	old	negative		9-15yrs	5-15yrs	9-25yrs	0		0	matched (3)	both	yes	yes	1				0
26MKS1_312	Makouopsap	male	1								no								moved away		someone as young	born here		no							moved away	negative		0-8yrs	<5yrs	9-25yrs				matched (3)	baseline only	yes	0
11MKS3_101	Makouopsap	female	7			none					no								absent	no	someone as young	1-5 yrs	yes	yes	no				NOM-306	yes	old	negative		0-8yrs	5-15yrs	7				matched (3)	both	yes	yes
2NJG1_191	Njijia/Njigouet	male	0								no								present	no	someone as young	born here		no							old	negative		0-8yrs	<5yrs	0				matched (3)	both	yes	yes
40MKS1_570	Makouopsap	male	9			none	no				no								present	yes	someone as young	1-5 yrs	no	no	no				NOM-157	yes	old	negative		9-15yrs	5-15yrs	9-25yrs				matched (3)	both	yes	yes	0
29MKS1_508	Makouopsap	male	4								no								present	no	someone as young	born here		no					NOM-177		old	negative		0-8yrs	<5yrs	4				matched (3)	both	yes	yes
3MKS1_302	Makouopsap	female	2								no								moved away		someone as young	born here		no							moved away	negative		0-8yrs	<5yrs	>25yrs				matched (3)	baseline only	yes	0
54MKS1_173	Makouopsap	female	10			none	no				yes	0	0	negative			positive		present	yes	someone as young	> 5 yrs	yes	yes	no					no	old	positve		9-15yrs	5-15yrs	9-25yrs	1		1	matched (3)	both	yes	yes	1				0
29MKS1_506	Makouopsap	male	3								no								present	yes	someone as young	born here		no							old	negative		0-8yrs	<5yrs	3				matched (3)	both	yes	yes
7NJG1_39	Njijia/Njigouet	female	63	Widow/widower	housewifery	none	no				no								present	no	self	1-5 yrs	yes	no	no					yes	old	negative		>40yrs	>40yrs	>25yrs				matched (3)	both	yes	yes	0
2MKK1_373	Makakoun	male	3		herding						no								present		someone as young	born here	no	no					NOM-017		old	negative		0-8yrs	<5yrs	3				matched (3)	both	yes	yes
MKK_15	Makakoun	male	67				no				no								present	yes				no							new	negative		>40yrs	>40yrs	>25yrs				matched (3)	endline only	0	yes	0
43MKS1_14	Makouopsap	female	16	Not married	housewifery	secondary	yes	0	0	negative	no							negative	moved away		self	1-5 yrs	yes	no	no				NOM-282	yes	moved away	negative		16-25yrs	16-25yrs	9-25yrs		0	0	matched (3)	baseline only	yes	0	1	0		0.0527875
16MKK1_743	Makakoun	male	7		others		no				no								present	no			no	no					NOM-027	yes	old	negative		0-8yrs	5-15yrs	7				matched (3)	both	yes	yes
56MKS1_23	Makouopsap	female	1								no								present	no	someone as young	born here		no							old	negative		0-8yrs	<5yrs	9-25yrs				matched (3)	both	yes	yes
MKS_31	Makouopsap	male	75				no				no								moved away	no			no	no						no	moved away	negative		>40yrs	>40yrs	>25yrs				matched (3)	baseline only	yes	0	0
28MKS2_338	Makouopsap	female	8			none					no								absent	no	someone as absent	1-5 yrs	yes	yes	no				NOM-259	yes	old	negative		0-8yrs	5-15yrs	8				matched (3)	both	yes	yes
15NJG2_640	Njijia/Njigouet	male	15	Not married	herding	none	yes	0	0	negative	no								present	no	someone as absent	born here	yes	no	no				NOM-487	yes	old	negative		9-15yrs	5-15yrs	9-25yrs		0	0	matched (3)	both	yes	yes	1	0		0.0527875
MKS_38	Makouopsap	female	8								no								present	yes				no							new	negative		0-8yrs	5-15yrs	8				matched (3)	endline only	0	yes
29MKS3_512	Makouopsap	female	18	Married	housewifery	none	no				no								absent	no	someone as absent	1-5 yrs	yes	yes	no				NOM-179	yes	old	negative		16-25yrs	16-25yrs	9-25yrs				matched (3)	both	yes	yes	0
56MKS1_24	Makouopsap	male	3								no								present	no	someone as young	born here		no							old	negative		0-8yrs	<5yrs	3				matched (3)	both	yes	yes
54MKS2_179	Makouopsap	male	9			none	no				no								moved away		someone as young	> 5 yrs	yes	yes	no				NOM-345	yes	moved away	negative		9-15yrs	5-15yrs	9-25yrs				matched (3)	baseline only	yes	0	0
MKS_41	Makouopsap	female	21				no				no								present	no				no							new	negative		16-25yrs	16-25yrs	9-25yrs				matched (3)	endline only	0	yes	0
15NJG1_647	Njijia/Njigouet	male	22	Not married	herding	none	yes	0	0	negative	no							negative	present	no	someone as absent	> 5 yrs	yes	no	no				NOM-438	yes	old	negative		16-25yrs	16-25yrs	9-25yrs		0	0	matched (3)	both	yes	yes	1	0	0	0.0527875
10NJG1_517	Njijia/Njigouet	male	1								no								present	no	someone as young	born here		no							old	negative		0-8yrs	<5yrs	9-25yrs				matched (3)	both	yes	yes
40MKS2_733	Makouopsap	female	19		housewifery		no				no								absent	no			no	no					NOM-150	no	old	negative		16-25yrs	16-25yrs	9-25yrs				matched (3)	both	yes	yes	0
56MKS1_27	Makouopsap	female	1								no								present	no	someone as young	born here		no							old	negative		0-8yrs	<5yrs	9-25yrs				matched (3)	both	yes	yes
6NJG1_602	Njijia/Njigouet	female	45	Married	housewifery	none	yes	0	0	negative	yes	0	0	negative			negative		present	yes	self	1-5 yrs	yes	no	no				NOM-421	yes	old	negative		>40yrs	>40yrs	>25yrs	0	0	0	matched (3)	both	yes	yes	1	0	0	0.0527875	0	0
1MKS2_59	Makouopsap	female	3								no								present	no	someone as young	1-5 yrs		no							old	negative		0-8yrs	<5yrs	3				matched (3)	both	yes	yes
6NJG2_608	Njijia/Njigouet	female	14	Not married		none	yes	0	0	negative	yes	0	0	negative			negative	negative	present	yes	self	1-5 yrs	yes	no	no				NOM-426	yes	old	negative		9-15yrs	5-15yrs	9-25yrs	0	0	0	matched (3)	both	yes	yes	1	0		0.0527875	0
15MKK1_741	Makakoun	female	6				no				no								absent	no			no	no					NOM-056	no	old	negative		0-8yrs	5-15yrs	6				matched (3)	both	yes	yes
28MKS2_332	Makouopsap	female	1								no								present	no	someone as young	born here		no							old	negative		0-8yrs	<5yrs	9-25yrs				matched (3)	both	yes	yes
15MKK1_739	Makakoun	female	3				no				no								present					no					NOM-057		old	negative		0-8yrs	<5yrs	3				matched (3)	both	yes	yes
53MKS2_700	Makouopsap	female	3								no								moved away		someone as young	born here		no					NOM-303		moved away	negative		0-8yrs	<5yrs	3				matched (3)	baseline only	yes	0
MKS_63	Makouopsap	female	30				no				yes	0	0	negative			negative		present	yes				no							new	negative		26-40yrs	26-40yrs	>25yrs	0		0	matched (3)	endline only	0	yes	1				0	0
2MKS3_399	Makouopsap	female	3								no								moved away		someone as young	born here		no							moved away	negative		0-8yrs	<5yrs	3				matched (3)	baseline only	yes	0
5NJG1_79	Njijia/Njigouet	female	16	Not married	housewifery	none	yes	0	0	negative	no							negative	moved away		self	1-5 yrs	yes	no	no				NOM-423	yes	moved away	negative		16-25yrs	16-25yrs	9-25yrs		0	0	matched (3)	baseline only	yes	0	1	0		0.0527875
MKS_68	Makouopsap	female	9				no				yes	0	0	negative			negative		present	yes				no							new	negative		9-15yrs	5-15yrs	9-25yrs	0		0	matched (3)	endline only	0	yes	1				0
28MKS3_342	Makouopsap	female	5								no								present	yes	someone as young	1-5 yrs	no	no					NOM-242	yes	old	negative		0-8yrs	5-15yrs	5				matched (3)	both	yes	yes
4MKK1_226	Makakoun	female	22	Married	housewifery	none	no				yes	0	0	negative			negative		present	yes	someone as absent	1-5 yrs	no	no	no					no	old	negative		16-25yrs	16-25yrs	9-25yrs	0		0	matched (3)	both	yes	yes	1				0	0
40MKS1_568	Makouopsap	male	11	Not married		none	no				no								present	yes	someone as young	1-5 yrs	no	no	no				NOM-149	yes	old	negative		9-15yrs	5-15yrs	9-25yrs				matched (3)	both	yes	yes	0
4MKS1_562	Makouopsap	male	26	Not married	farming	primary	no				no								moved away		someone as absent	1-5 yrs	yes	no	no					yes	moved away	negative		26-40yrs	26-40yrs	>25yrs				matched (3)	baseline only	yes	0	0
9MKK1_220	Makakoun	male	6			none					no								present	yes	someone as absent	1-5 yrs	no	no	no					yes	old	negative		0-8yrs	5-15yrs	6				matched (3)	both	yes	yes
13MKS1_537	Makouopsap	female	30	Married	housewifery	none	no				no					negative			moved away		self	1-5 yrs	yes	yes	yes	2018			NOM-125	yes	moved away	negative		26-40yrs	26-40yrs	>25yrs				matched (3)	baseline only	yes	0	0
54MKS2_178	Makouopsap	female	10			none	no				yes	0	0	negative			negative		present	yes	someone as young	> 5 yrs	yes	yes	no				NOM-330	yes	old	negative		9-15yrs	5-15yrs	9-25yrs	0		0	matched (3)	both	yes	yes	1				0
2MKS1_391	Makouopsap	female	7			none					no					negative			moved away		someone as young	1-5 yrs	yes	yes	yes	2018			NOM-076	yes	moved away	negative		0-8yrs	5-15yrs	7				matched (3)	baseline only	yes	0
11NJG1_112	Njijia/Njigouet	female	5								no								moved away		someone as young	born here	no	no						no	moved away	negative		0-8yrs	5-15yrs	5				matched (3)	baseline only	yes	0
7NJG1_43	Njijia/Njigouet	female	6			none					no								present	yes	someone as young	1-5 yrs	yes	no	no				NOM-402	no	old	negative		0-8yrs	5-15yrs	6				matched (3)	both	yes	yes
1NJG3_390	Njijia/Njigouet	male	7			none					no								present	yes	someone as young	1-5 yrs	no	no	no					yes	old	negative		0-8yrs	5-15yrs	7				matched (3)	both	yes	yes
11MKK1_713	Makakoun	male	20	Not married	herding	none	no				no								moved away		self	1-5 yrs	no	no	no				NOM-060	yes	moved away	negative		16-25yrs	16-25yrs	9-25yrs				matched (3)	baseline only	yes	0	0
54MKS2_176	Makouopsap	male	19	Not married	herding	none	yes	0	0	negative	yes	0	0	negative	negative	negative	negative	negative	present	yes	self	> 5 yrs	yes	yes	yes	2017 & 2018			NOM-280	yes	old	negative		16-25yrs	16-25yrs	9-25yrs	0	0	0	matched (3)	both	yes	yes	1	0		0.0527875	0
6MKS1_584	Makouopsap	female	9			primary	no				yes	0	0	negative			negative		present	yes	someone as young	1-5 yrs	yes	yes	no					no	old	negative		9-15yrs	5-15yrs	9-25yrs	0		0	matched (3)	both	yes	yes	1				0
1MKK1_421	Makakoun	male	14	Not married	herding	none	no				no								absent	no	someone as absent	1-5 yrs	no	no	no				NOM-063	yes	old	negative		9-15yrs	5-15yrs	9-25yrs				matched (3)	both	yes	yes	0
29MKS1_507	Makouopsap	male	40	Married	herding	none	yes	0	0	negative	yes			negative			negative		present	yes	someone as absent	1-5 yrs	yes	yes	no				NOM-175	yes	old	negative		26-40yrs	26-40yrs	>25yrs	0	0	0	matched (3)	both	yes	yes	1	0	0	0.0527875
13NJG1_624	Njijia/Njigouet	female	2								no								present	yes	someone as young	born here		no					NOM-422	yes	old	negative		0-8yrs	<5yrs	>25yrs				matched (3)	both	yes	yes
13NJG1_623	Njijia/Njigouet	female	1								no								moved away		someone as young	born here		no					NOM-478		moved away	negative		0-8yrs	<5yrs	9-25yrs				matched (3)	baseline only	yes	0
57MKS1_578	Makouopsap	male	45	Married	others	primary	no				no								present	no	self	1-5 yrs	no	no	no					yes	old	negative		>40yrs	>40yrs	>25yrs				matched (3)	both	yes	yes	0
3MKS1_300	Makouopsap	female	27	Married	farming	none	yes	0	0	negative	no					negative		negative	moved away		someone as absent	1-5 yrs	yes	yes	yes	2018			NOM-079	yes	moved away	negative		26-40yrs	26-40yrs	>25yrs		0	0	matched (3)	baseline only	yes	0	1	0	0	0.0527875
11MKS1_93	Makouopsap	female	3								no								present	no	someone as young	born here		no					NOM-305		old	negative		0-8yrs	<5yrs	3				matched (3)	both	yes	yes
13MKK1_716	Makakoun	male	2								no								present	no	someone as young	born here	no	no							old	negative		0-8yrs	<5yrs	>25yrs				matched (3)	both	yes	yes
41MKS1_259	Makouopsap	female	4								no								present	yes	someone as young	born here		no					NOM-169		old	negative		0-8yrs	<5yrs	4				matched (3)	both	yes	yes
1MKK2_747	Makakoun	male	8				no				no								present	no			no	no					NOM-064	yes	old	negative		0-8yrs	5-15yrs	8				matched (3)	both	yes	yes
6MKS1_580	Makouopsap	male	42	Not married	farming	none	no				no								moved away		self	1-5 yrs	yes	no	no					yes	moved away	negative		>40yrs	>40yrs	>25yrs				matched (3)	baseline only	yes	0	0
52MKS1_708	Makouopsap	female	25	Married	housewifery	none	no				no								moved away		self	1-5 yrs	yes	yes	no					yes	moved away	negative		16-25yrs	16-25yrs	9-25yrs				matched (3)	baseline only	yes	0	0
6NJG1_604	Njijia/Njigouet	female	6			none					no								present	yes	someone as young	1-5 yrs	yes	no	no				NOM-433	yes	old	negative		0-8yrs	5-15yrs	6				matched (3)	both	yes	yes
22MKS1_143	Makouopsap	male	45	Married	herding	none	yes	0	0	negative	yes	0	0	negative	negative	negative	negative	negative	present	yes	self	1-5 yrs	yes	yes	yes	2017 & 2018			NOM-219	yes	old	negative		>40yrs	>40yrs	>25yrs	0	0	0	matched (3)	both	yes	yes	1	0	0	0.0527875	0	0
11MKS3_104	Makouopsap	female	18	Married	housewifery	none	yes	0	0	negative	no								moved away		self	1-5 yrs	yes	yes	no				NOM-245	no	moved away	negative		16-25yrs	16-25yrs	9-25yrs		0	0	matched (3)	baseline only	yes	0	1	0		0.0527875
MKS_46	Makouopsap	male	40				no				yes	0	0	positive					present	yes				no							new	positve		26-40yrs	26-40yrs	>25yrs	1		1	matched (3)	endline only	0	yes	1				0	0
NJG_7	Njijia/Njigouet	male	8								no								present	yes				no							new	negative		0-8yrs	5-15yrs	8				matched (3)	endline only	0	yes
3MKK2_68	Makakoun	female	2		herding						no								present		someone as young	born here	no	no							old	negative		0-8yrs	<5yrs	>25yrs				matched (3)	both	yes	yes
MKS_39	Makouopsap	female	90				no				no								present	yes				no							new	negative		>40yrs	>40yrs	>25yrs				matched (3)	endline only	0	yes	0
13MKK2_724	Makakoun	female	17	Married	housewifery	none	no				no					negative			moved away		someone as absent	1-5 yrs	yes	no	yes	2018				no	moved away	negative		16-25yrs	16-25yrs	9-25yrs				matched (3)	baseline only	yes	0	0
NJG_5	Njijia/Njigouet	male	43				no				yes	0	0	negative			negative		present	no				no							new	negative		>40yrs	>40yrs	>25yrs	0		0	matched (3)	endline only	0	yes	1				0	0
13MKK1_722	Makakoun	female	10		others	none	no				no								present	yes	someone as young	1-5 yrs	no	no	no					no	old	negative		9-15yrs	5-15yrs	9-25yrs				matched (3)	both	yes	yes	0
32MKS1_453	Makouopsap	male	20	Not married	others	primary	yes	0	0	negative	yes	0	0	negative			positive	negative	present	yes	self	1-5 yrs	no	no	no				NOM-276	no	old	positve		16-25yrs	16-25yrs	9-25yrs	1	0	1	matched (3)	both	yes	yes	1	0	0	0.0527875	0	0
15NJG1_645	Njijia/Njigouet	male	13	Not married	herding	none	yes	0	0	negative	yes	0	0	negative			negative	negative	present	yes	someone as absent	born here	yes	no	no				NOM-442	yes	old	negative		9-15yrs	5-15yrs	9-25yrs	0	0	0	matched (3)	both	yes	yes	1	0		0.0527875	0
MKS_1	Makouopsap	male	44				no				yes	0	0	negative			positive		present	yes				no							new	positve		>40yrs	>40yrs	>25yrs	1		1	matched (3)	endline only	0	yes	1				0	0
10NJG1_526	Njijia/Njigouet	female	3								no								present	no	someone as young	born here		no					NOM-399		old	negative		0-8yrs	<5yrs	3				matched (3)	both	yes	yes
25MKS1_670	Makouopsap	female	4								no								present	yes	someone as young	born here		no					NOM-198		old	negative		0-8yrs	<5yrs	4				matched (3)	both	yes	yes
27MKS1_207	Makouopsap	male	11	Not married		none	no				no								absent	no	someone as young	1-5 yrs	no	no	no					yes	old	negative		9-15yrs	5-15yrs	9-25yrs				matched (3)	both	yes	yes	0
MKS_42	Makouopsap	female	4								no								present	no				no							new	negative		0-8yrs	<5yrs	4				matched (3)	endline only	0	yes
32MKS1_455	Makouopsap	male	27	Not married	others	none	no				no								moved away		self	1-5 yrs	yes	no	no					yes	moved away	negative		26-40yrs	26-40yrs	>25yrs				matched (3)	baseline only	yes	0	0
3NJG1_433	Njijia/Njigouet	male	31	Not married	farming	secondary	yes	0	0	negative	yes	0	0	negative			negative	negative	present	yes	self	1-5 yrs	no	no	no				NOM-359	yes	old	negative		26-40yrs	26-40yrs	>25yrs	0	0	0	matched (3)	both	yes	yes	1	0	0	0.0527875	0	0
MKS_18	Makouopsap	male	16				no				yes	0	0	negative			negative		present	yes				no							new	negative		16-25yrs	16-25yrs	9-25yrs	0		0	matched (3)	endline only	0	yes	1				0
12NJG1_480	Njijia/Njigouet	male	34	Married	herding	none	yes	0	0	negative	no								present	no	self	> 5 yrs	yes	yes	no				NOM-435	yes	old	negative		26-40yrs	26-40yrs	>25yrs		0	0	matched (3)	both	yes	yes	1	0	0	0.0527875
12NJG1_479	Njijia/Njigouet	male	34	Married	herding	none	yes	0	0	negative	yes	0	0	negative			negative		present	yes	self	> 5 yrs	yes	yes	no				NOM-447	yes	old	negative		26-40yrs	26-40yrs	>25yrs	0	0	0	matched (3)	both	yes	yes	1	0	0	0.0527875	0	0
37MKS1_597	Makouopsap	female	19	Married	farming	none	no				no								present	yes	self	1-5 yrs	yes	yes	no				NOM-145	yes	old	negative		16-25yrs	16-25yrs	9-25yrs				matched (3)	both	yes	yes	0
14MKS1_558	Makouopsap	female	19	Married	farming	primary	no				no								moved away		self	1-5 yrs	yes	yes	no					no	moved away	negative		16-25yrs	16-25yrs	9-25yrs				matched (3)	baseline only	yes	0	0
2MKS2_398	Makouopsap	female	12	Not married		none	no				no					negative			moved away		someone as young	1-5 yrs	yes	yes	yes	2018			NOM-104	yes	moved away	negative		9-15yrs	5-15yrs	9-25yrs				matched (3)	baseline only	yes	0	0
12NJG1_475	Njijia/Njigouet	female	5								no								present	yes	someone as young	born here	no	no					NOM-392	yes	old	negative		0-8yrs	5-15yrs	5				matched (3)	both	yes	yes
1MKS1_56	Makouopsap	male	5								no								present	yes	someone as young	1-5 yrs	no	no					NOM-069	yes	old	negative		0-8yrs	5-15yrs	5				matched (3)	both	yes	yes
2NJG2_204	Njijia/Njigouet	female	27	Married	housewifery	none	no				no								moved away		self	1-5 yrs	yes	yes	no				NOM-486	no	moved away	negative		26-40yrs	26-40yrs	>25yrs				matched (3)	baseline only	yes	0	0
MKS_5	Makouopsap	female	9				no				yes	0	0	negative			negative		present	yes				no							new	negative		9-15yrs	5-15yrs	9-25yrs	0		0	matched (3)	endline only	0	yes	1				0
28MKS4_361	Makouopsap	male	5								no								present	yes	someone as young	1-5 yrs	no	no					NOM-222	yes	old	negative		0-8yrs	5-15yrs	5				matched (3)	both	yes	yes
29MKS3_511	Makouopsap	male	27	Married	herding	none	yes	0	0	negative	yes			negative			negative	negative	present	yes	self	1-5 yrs	yes	yes	no				NOM-181	yes	old	negative		26-40yrs	26-40yrs	>25yrs	0	0	0	matched (3)	both	yes	yes	1	0	0	0.0527875
41MKS1_245	Makouopsap	male	72	Married	herding	none	no				no								present	yes	self	1-5 yrs	yes	no	no					no	old	negative		>40yrs	>40yrs	>25yrs				matched (3)	both	yes	yes	0
51MKS3_135	Makouopsap	female	37	Married	housewifery	none	no				no								moved away		self	> 5 yrs	no	no	no					no	moved away	negative		26-40yrs	26-40yrs	>25yrs				matched (3)	baseline only	yes	0	0
56MKS1_732	Makouopsap	male	37		others		no				no								moved away				no	no					NOM-084	yes	moved away	negative		26-40yrs	26-40yrs	>25yrs				matched (3)	baseline only	yes	0	0
1MKS1_54	Makouopsap	female	30	Married	farming	none	yes	0	0	negative	yes	0	0	negative	negative	negative	negative	negative	present	no	self	1-5 yrs	yes	yes	yes	2017 & 2018			NOM-068	yes	old	negative		26-40yrs	26-40yrs	>25yrs	0	0	0	matched (3)	both	yes	yes	1	0	0	0.0527875	0	0
6NJG1_601	Njijia/Njigouet	male	55	Married	herding	none	yes	0	0	negative	yes	0	0	negative			negative		present	yes	someone as absent	1-5 yrs	yes	no					NOM-432	yes	old	negative		>40yrs	>40yrs	>25yrs	0	0	0	matched (3)	both	yes	yes	1	0	0	0.0527875	0	0
7NJG1_42	Njijia/Njigouet	male	35	Not married	herding	none	yes	0	0	negative	yes	0	0	negative			negative	negative	present	yes	someone as absent	1-5 yrs	yes	no	no				NOM-441	yes	old	negative		26-40yrs	26-40yrs	>25yrs	0	0	0	matched (3)	both	yes	yes	1	0	0	0.0527875	0	0
6MKK1_317	Makakoun	male	25	Married	herding	none	yes	0	0	negative	no								moved away		self	1-5 yrs	no	no	no				NOM-042	yes	moved away	negative		16-25yrs	16-25yrs	9-25yrs		0	0	matched (3)	baseline only	yes	0	1	0	0	0.0527875
26MKS1_314	Makouopsap	male	6			none					no								present	yes	someone as young	1-5 yrs	no	no	no				NOM-217	yes	old	negative		0-8yrs	5-15yrs	6				matched (3)	both	yes	yes
54MKS1_168	Makouopsap	male	9			none	no				no								moved away		someone as young	> 5 yrs	yes	yes	no					yes	moved away	negative		9-15yrs	5-15yrs	9-25yrs				matched (3)	baseline only	yes	0	0
51MKS1_128	Makouopsap	female	10			none	no				no								moved away		someone as young	> 5 yrs	no	no	no				NOM-290	yes	moved away	negative		9-15yrs	5-15yrs	9-25yrs				matched (3)	baseline only	yes	0	0
5NJG1_76	Njijia/Njigouet	female	35	Married	housewifery	none	yes	0	0	negative	no					negative		negative	moved away		self	1-5 yrs	yes	no	yes	2018			NOM-417	no	moved away	negative		26-40yrs	26-40yrs	>25yrs		0	0	matched (3)	baseline only	yes	0	1	0	0	0.0527875
23MKS1_156	Makouopsap	male	40	Married	herding	none	yes	0	0	negative	yes	0	0	negative	negative	negative	negative		present	yes	self	1-5 yrs	yes	yes	yes	2017 & 2018			NOM-238	yes	old	negative		26-40yrs	26-40yrs	>25yrs	0	0	0	matched (3)	both	yes	yes	1	0	0	0.0527875	0	0
22MKS2_153	Makouopsap	female	13	Not married		none	yes	0	0	negative	yes	0	0	negative			negative		present	yes	someone as absent	1-5 yrs	yes	yes	no				NOM-193	yes	old	negative		9-15yrs	5-15yrs	9-25yrs	0	0	0	matched (3)	both	yes	yes	1	0		0.0527875	0
12MKK3_661	Makakoun	male	26	Married	herding	none	yes	0	0	negative	yes	0	0	negative			negative	negative	present	yes	self	1-5 yrs	yes	no	no				NOM-036	yes	old	negative		26-40yrs	26-40yrs	>25yrs	0	0	0	matched (3)	both	yes	yes	1	0	0	0.0527875	0	0
6MKS1_593	Makouopsap	male	10			primary	no				yes	0	0	negative			negative		present	yes	someone as absent	born here	yes	no	no					yes	old	negative		9-15yrs	5-15yrs	9-25yrs	0		0	matched (3)	both	yes	yes	1				0
50MKS1_730	Makouopsap	male	4								no								present	yes	someone as young	born here		no					NOM-123		old	negative		0-8yrs	<5yrs	4				matched (3)	both	yes	yes
12MKK2_659	Makakoun	female	49	Widow/widower	housewifery	none	yes	0	0	negative	yes	0	0	negative			negative	negative	present	yes	self	1-5 yrs	yes	no	no				NOM-033	yes	old	negative		>40yrs	>40yrs	>25yrs	0	0	0	matched (3)	both	yes	yes	1	0	0	0.0527875	0	0
28MKS4_353	Makouopsap	male	1								no								present	no	someone as young	born here		no							old	negative		0-8yrs	<5yrs	9-25yrs				matched (3)	both	yes	yes
12MKK2_749	Makakoun	male	18		herding		yes	0	0	negative	no							negative	present	yes			no	no					NOM-034	no	old	negative		16-25yrs	16-25yrs	9-25yrs		0	0	matched (3)	both	yes	yes	1	0		0.0527875
51MKS1_122	Makouopsap	female	41	Married	housewifery	none	yes	0	0	negative	no							negative	moved away		self	> 5 yrs	no	no	no				NOM-230	yes	moved away	negative		>40yrs	>40yrs	>25yrs		0	0	matched (3)	baseline only	yes	0	1	0	0	0.0527875
MKK_20	Makakoun	female	10				no				yes	0	0	negative			negative		present	yes				no							new	negative		9-15yrs	5-15yrs	9-25yrs	0		0	matched (3)	endline only	0	yes	1				0
7MKS2_283	Makouopsap	female	35	Married	farming	none	yes	0	0	negative	yes	0	0	negative			positive	negative	present	yes	self	1-5 yrs	yes	yes	no				NOM-091	yes	old	positve		26-40yrs	26-40yrs	>25yrs	1	0	1	matched (3)	both	yes	yes	1	0	0	0.0527875	0	0
2MKS3_400	Makouopsap	female	6			none					no					negative			moved away		someone as young	1-5 yrs	yes	yes	yes	2018			NOM-087	yes	moved away	negative		0-8yrs	5-15yrs	6				matched (3)	baseline only	yes	0
54MKS1_166	Makouopsap	male	51	Married	herding	none	no				yes	0	0	negative			negative		present	yes	self	> 5 yrs	yes	yes	no				NOM-322	yes	old	negative		>40yrs	>40yrs	>25yrs	0		0	matched (3)	both	yes	yes	1				0	0
14NJG1_463	Njijia/Njigouet	male	36	Married	farming	primary	yes	0	0	negative	no								moved away		self	1-5 yrs	yes	yes	no				NOM-469	yes	moved away	negative		26-40yrs	26-40yrs	>25yrs		0	0	matched (3)	baseline only	yes	0	1	0	0	0.0527875
12MKK1_650	Makakoun	male	19	Not married	herding	none	no				yes	0	0	negative			negative		present	yes	someone as absent	1-5 yrs	yes	no	no					yes	old	negative		16-25yrs	16-25yrs	9-25yrs	0		0	matched (3)	both	yes	yes	1				0
1NJG1_379	Njijia/Njigouet	male	80	Married	herding	none	no				no					negative			present	yes	self	1-5 yrs	yes	yes	yes	2018				yes	old	negative		>40yrs	>40yrs	>25yrs				matched (3)	both	yes	yes	0
35MKS1_270	Makouopsap	female	18	Married	housewifery	none	no				no								present	yes	someone as absent	1-5 yrs	yes	no	no				NOM-141	yes	old	negative		16-25yrs	16-25yrs	9-25yrs				matched (3)	both	yes	yes	0
11NJG1_119	Njijia/Njigouet	male	34	Married	herding	none	yes	0	0	negative	no							negative	moved away		self	> 5 yrs	yes	yes	no				NOM-385	yes	moved away	negative		26-40yrs	26-40yrs	>25yrs		0	0	matched (3)	baseline only	yes	0	1	0	0	0.0527875
11NJG1_118	Njijia/Njigouet	male	15	Not married	herding	none	no				no								moved away		someone as absent	> 5 yrs	no	no	no					no	moved away	negative		9-15yrs	5-15yrs	9-25yrs				matched (3)	baseline only	yes	0	0
28MKS3_349	Makouopsap	female	25	Not married	farming	none	yes	0	0	negative	no							negative	absent	no	someone as absent	1-5 yrs	yes	yes	no				NOM-269	no	old	negative		16-25yrs	16-25yrs	9-25yrs		0	0	matched (3)	both	yes	yes	1	0	0	0.0527875
12MKK2_654	Makakoun	male	19	Not married	herding	primary	yes	0	0	negative	yes	0	0	negative	negative	positive	negative	negative	present	yes	self	1-5 yrs	yes	no	yes	2017 & 2018		yes	NOM-031	yes	old	negative		16-25yrs	16-25yrs	9-25yrs	0	0	0	matched (3)	both	yes	yes	1	0		0.0527875	0
22MKS2_152	Makouopsap	male	4								no								present	yes	someone as young	born here		no					NOM-197	yes	old	negative		0-8yrs	<5yrs	4				matched (3)	both	yes	yes
7MKK1_17	Makakoun	male	9		herding	primary	no				no								moved away		self	1-5 yrs	no	no	no					no	moved away	negative		9-15yrs	5-15yrs	9-25yrs				matched (3)	baseline only	yes	0	0
9NJG1_5	Njijia/Njigouet	male	20	Married	herding	none	yes	0	0	negative	no							negative	moved away		someone as absent	> 5 yrs	no	no	no				NOM-365	yes	moved away	negative		16-25yrs	16-25yrs	9-25yrs		0	0	matched (3)	baseline only	yes	0	1	0	0	0.0527875
13NJG1_626	Njijia/Njigouet	female	1								no								moved away		someone as young	born here		no							moved away	negative		0-8yrs	<5yrs	9-25yrs				matched (3)	baseline only	yes	0
11NJG1_111	Njijia/Njigouet	female	15	Married	housewifery	none	yes	0	0	negative	yes	0	0	negative			negative	negative	present	yes	someone as absent	> 5 yrs	no	no	no				NOM-396	no	old	negative		9-15yrs	5-15yrs	9-25yrs	0	0	0	matched (3)	both	yes	yes	1	0		0.0527875	0
MKS_13	Makouopsap	male	30				no				yes	0	0	negative			negative		present	yes				no							new	negative		26-40yrs	26-40yrs	>25yrs	0		0	matched (3)	endline only	0	yes	1				0	0
12MKK3_660	Makakoun	female	16	Married	housewifery	none	no				no								moved away		someone as absent	1-5 yrs	no	no	no					no	moved away	negative		16-25yrs	16-25yrs	9-25yrs				matched (3)	baseline only	yes	0	0
28MKS2_337	Makouopsap	male	15	Not married	herding	none	yes	0	0	negative	yes	0	0	negative			negative	negative	present	yes	someone as absent	1-5 yrs	yes	yes	no				NOM-250	yes	old	negative		9-15yrs	5-15yrs	9-25yrs	0	0	0	matched (3)	both	yes	yes	1	0		0.0527875	0
11MKS1_96	Makouopsap	male	43	Married	herding	none	yes	0	0	negative	no							negative	moved away		someone as absent	1-5 yrs	no	no	no				NOM-239	no	moved away	negative		>40yrs	>40yrs	>25yrs		0	0	matched (3)	baseline only	yes	0	1	0	0	0.0527875
16MKS1_551	Makouopsap	male	30	Married	farming	secondary	yes	0	0	negative	yes	0	0	negative		positive	positive	negative	present	yes	self	1-5 yrs	yes	yes	yes	2018		yes	NOM-315	yes	old	positve		26-40yrs	26-40yrs	>25yrs	1	0	1	matched (3)	both	yes	yes	1	0	0	0.0527875	0	0
14MKS1_555	Makouopsap	female	29	Married	farming	primary	no				yes	4	6	positive	positive	positive			present	yes	self	> 5 yrs	yes	no	yes	2017 & 2018				no	old	positve		26-40yrs	26-40yrs	>25yrs	1		1	matched (3)	both	yes	yes	1				5	5
53MKS1_688	Makouopsap	female	2								no								moved away		someone as young	born here		no							moved away	negative		0-8yrs	<5yrs	>25yrs				matched (3)	baseline only	yes	0
2NJG2_201	Njijia/Njigouet	male	2								no								moved away		someone as young	1-5 yrs		no					NOM-483		moved away	negative		0-8yrs	<5yrs	>25yrs				matched (3)	baseline only	yes	0
54MKS1_169	Makouopsap	male	2								no								present	no	someone as young	born here		no							old	negative		0-8yrs	<5yrs	>25yrs				matched (3)	both	yes	yes
11MKS3_102	Makouopsap	female	1								no								present	no	someone as young	born here		no							old	negative		0-8yrs	<5yrs	9-25yrs				matched (3)	both	yes	yes
56MKS3_33	Makouopsap	female	15	Married	housewifery	none	no				yes	0	0	negative			negative		present	no	self	> 5 yrs	yes	yes	no					no	old	negative		9-15yrs	5-15yrs	9-25yrs	0		0	matched (3)	both	yes	yes	1				0
41MKS1_247	Makouopsap	female	30	Married	housewifery	none	no				no								present	yes	someone as absent	1-5 yrs	yes	yes	no				NOM-167	yes	old	negative		26-40yrs	26-40yrs	>25yrs				matched (3)	both	yes	yes	0
38MKS1_190	Makouopsap	male	95	Married	herding	none	no				no								present	no	self	1-5 yrs	no	no	no				NOM-161	no	old	negative		>40yrs	>40yrs	>25yrs				matched (3)	both	yes	yes	0
11MKS1_91	Makouopsap	male	5								no								absent	no	someone as young	1-5 yrs	no	no						yes	old	negative		0-8yrs	5-15yrs	5				matched (3)	both	yes	yes
11MKS1_90	Makouopsap	female	16	Not married	housewifery	none	yes	0	0	negative	no							negative	moved away		self	1-5 yrs	yes	yes	no				NOM-275	yes	moved away	negative		16-25yrs	16-25yrs	9-25yrs		0	0	matched (3)	baseline only	yes	0	1	0		0.0527875
12MKS1_487	Makouopsap	female	5								no								present	yes	someone as young	1-5 yrs	no	no					NOM-291	yes	old	negative		0-8yrs	5-15yrs	5				matched (3)	both	yes	yes
8NJG1_413	Njijia/Njigouet	female	60	Widow/widower	housewifery	none	no				no								present	yes	someone as absent	> 5 yrs	no	no	no				NOM-378	yes	old	negative		>40yrs	>40yrs	>25yrs				matched (3)	both	yes	yes	0
24MKS1_498	Makouopsap	male	1								no								present	no	someone as young	born here		no							old	negative		0-8yrs	<5yrs	9-25yrs				matched (3)	both	yes	yes
26MKS1_310	Makouopsap	female	25	Married	housewifery	none	yes	0	0	negative	no							negative	absent	no	someone as absent	1-5 yrs	yes	yes	no				NOM-215	yes	old	negative		16-25yrs	16-25yrs	9-25yrs		0	0	matched (3)	both	yes	yes	1	0	0	0.0527875
MKS_59	Makouopsap	female	15				no				no								present	no				no							new	negative		9-15yrs	5-15yrs	9-25yrs				matched (3)	endline only	0	yes	0
4MKS1_560	Makouopsap	female	53	Married	farming	primary	no				no				negative	positive			absent	no	self	born here	yes	yes	yes	2017 & 2018		yes	NOM-082	no	old	negative		>40yrs	>40yrs	>25yrs				matched (3)	both	yes	yes	0
9NJG1_10	Njijia/Njigouet	female	15	Married	housewifery	none	no				no								moved away		self	> 5 yrs	no	no	no					no	moved away	negative		9-15yrs	5-15yrs	9-25yrs				matched (3)	baseline only	yes	0	0
13MKS1_529	Makouopsap	female	3								no								moved away		someone as young	born here		no					NOM-130		moved away	negative		0-8yrs	<5yrs	3				matched (3)	baseline only	yes	0
MKS_23	Makouopsap	female	10				no				yes	0	0	negative			negative		present	yes				no							new	negative		9-15yrs	5-15yrs	9-25yrs	0		0	matched (3)	endline only	0	yes	1				0
13MKK1_718	Makakoun	male	35	Married	herding	none	no				no								present	yes	self	1-5 yrs	yes	no	no				NOM-039	yes	old	negative		26-40yrs	26-40yrs	>25yrs				matched (3)	both	yes	yes	0
1MKS1_53	Makouopsap	male	2				no				no								present	no	someone as young	born here		no					NOM-070		old	negative		0-8yrs	<5yrs	>25yrs				matched (3)	both	yes	yes
2MKS1_393	Makouopsap	female	45	Married	housewifery	none	no				no					negative			moved away		self	1-5 yrs	yes	yes	yes	2018				no	moved away	negative		>40yrs	>40yrs	>25yrs				matched (3)	baseline only	yes	0	0
MKS_54	Makouopsap	male	22				no				yes	0	0	negative			negative		present	yes				no							new	negative		16-25yrs	16-25yrs	9-25yrs	0		0	matched (3)	endline only	0	yes	1				0	0
10NJG1_522	Njijia/Njigouet	female	30	Married	housewifery	none	yes	0	0	negative	no							negative	moved away		someone as absent	> 5 yrs	no	no	no				NOM-384	yes	moved away	negative		26-40yrs	26-40yrs	>25yrs		0	0	matched (3)	baseline only	yes	0	1	0	0	0.0527875
15NJG2_642	Njijia/Njigouet	female	9			none	no				yes	0	0	negative			negative		present	yes	someone as young	born here	yes	no	no				NOM-491	yes	old	negative		9-15yrs	5-15yrs	9-25yrs	0		0	matched (3)	both	yes	yes	1				0
33MKS2_294	Makouopsap	male	4								no								present	no	someone as young	1-5 yrs		no							old	negative		0-8yrs	<5yrs	4				matched (3)	both	yes	yes
1MKK1_424	Makakoun	male	13	Not married	herding	none	no				yes	0	0	negative			negative		present	yes	someone as absent	1-5 yrs	no	no	no				NOM-049	yes	old	negative		9-15yrs	5-15yrs	9-25yrs	0		0	matched (3)	both	yes	yes	1				0
NJG_6	Njijia/Njigouet	female	20				no				yes	0	0	negative			negative		present	yes				no							new	negative		16-25yrs	16-25yrs	9-25yrs	0		0	matched (3)	endline only	0	yes	1				0	0
16MKS1_553	Makouopsap	male	64	Married	farming	primary	yes	0	0	negative	no							positive	moved away		someone as absent	1-5 yrs	yes	yes	no				NOM-318	no	moved away	positve		>40yrs	>40yrs	>25yrs		1	1	matched (3)	baseline only	yes	0	1	0	0	0.0527875
10NJG1_516	Njijia/Njigouet	female	22	Married	housewifery	none	yes	0	0	negative	no							negative	present	no	someone as absent	> 5 yrs	no	no	no				NOM-386	yes	old	negative		16-25yrs	16-25yrs	9-25yrs		0	0	matched (3)	both	yes	yes	1	0	0	0.0527875
10NJG1_515	Njijia/Njigouet	male	15	Not married	herding	none	no				no								moved away		self	> 5 yrs	no	no	no				NOM-366	yes	moved away	negative		9-15yrs	5-15yrs	9-25yrs				matched (3)	baseline only	yes	0	0
25MKS3_678	Makouopsap	male	13	Not married	herding	none	yes	0	0	negative	yes	0	0	negative			negative	negative	present	yes	someone as absent	1-5 yrs	yes	yes	no				NOM-207	yes	old	negative		9-15yrs	5-15yrs	9-25yrs	0	0	0	matched (3)	both	yes	yes	1	0		0.0527875	0
1NJG2_380	Njijia/Njigouet	female	6			none					no					negative			present	yes	someone as young	1-5 yrs	no	no	yes	2018			NOM-472	yes	old	negative		0-8yrs	5-15yrs	6				matched (3)	both	yes	yes
6MKS1_583	Makouopsap	male	11	Not married		primary	no				yes	0	0	negative			negative		present	yes	someone as absent	born here	yes	no	no					yes	old	negative		9-15yrs	5-15yrs	9-25yrs	0		0	matched (3)	both	yes	yes	1				0
47MKS1_216	Makouopsap	male	18	Not married	herding	none	yes	0	0	negative	no							negative	moved away		someone as absent	1-5 yrs	no	no	no				NOM-108	yes	moved away	negative		16-25yrs	16-25yrs	9-25yrs		0	0	matched (3)	baseline only	yes	0	1	0		0.0527875
8NJG1_407	Njijia/Njigouet	female	1								no								present	no	someone as young	born here		no						yes	old	negative		0-8yrs	<5yrs	9-25yrs				matched (3)	both	yes	yes
[truncated: 2 more columns]
